# Supplementary material for: Genome Wide Identification and Characterization of LIM Domain Associated Gene Superfamily in Common Bean (Phaseolus vulgaris L.)
Source: Int J Genomics. 2025 Dec 10;2025:5584901. doi: 10.1155/ijog/5584901 (PMC12696333; doi:10.1155/ijog/5584901)
Supplement: Supplementary file 1 — Supporting Information 1 Supplementary Table S1: Gene duplication. Supplementary Table S2: Protein homology modeling. Supplementary Table S3: Protein network information. Supplementary Table S4: Functions of protein network. Supplementary Table S5: Functions of cis-elements. Supplementary Table S6: Coexpression table. Supplementary Table S7: Gene domain information. Supplementary Table S8: Annotated function. Supplementary Table S9: Motif information. Supplementary Figure S1: Basic gene model of three identified groups of PvLIM genes. Supplementary Figure S2: PvLIM genes protein homology models super positioned according to groups created from similar proteins. [file IJOG-2025-5584901-s002.xlsx]

## Sheet: Bean Sequences
Ensemble Gene ID	Phytozome Gene ID	Transcript ID	Gene ID	ProtSeq	CDS	Gene
PHAVU_001G017100g	Phvul.001G017100	ESW32788	PvLIM1	MGWLSRIFKGSEQKISEGHYSKEDAGYYLPSTSGVTTNDVWNQNENEDIDRAIALSLAEESEKTNIVNDNRSQLEEDEQLARALEESLNVESPPRYGNENAYQPIQYFPMGSRICAGCYIEIGYGRYLNCLNAFWHPECFRCRACNLPISDYEFSTSGNYPYHKSCYKESYHPKCDVCKHFIPTNPAGLIEYRAHPFWVQKYCPSHEHDCTPRCCSCERMESQEAGYIAHKDGRKLCLECLDSAIMDTNECQPLHADIQRFYESLNMKLDQQIPLLLVERQALNEAREGDKNGHYHMPETRGLCLSEELSTFSRRPRFGSGNGAMDMRAQPYRMTPHCDVTAILILYGLPRLLTGSILAHEMMHAWLRLKGYRTLSQDVEEGICQVLAHMWLESELTSA…	ATGGGTTGGCTTAGCAGAATTTTTAAAGGGTCTGAGCAGAAGATTTCGGAGGGGCATTATAGTAAAGAGGATGCTGGTTATTATCTGCCGTCGACTTCTGGGGTAACAACAAATGATGTTTGGAACCAGAACGAGAATGAGGATATAGATCGTGCTATTGCACTGTCTCTGGCCGAAGAGAGCGAGAAAACAAACATTGTAAATGACAACAGATCACAGTTAGAAGAAGATGAACAACTTGCCAGAGCTTTAGAAGAAAGTCTAAACGTGGAGTCTCCTCCCAGATATGGAAATGAAAATGCGTATCAACCAATTCAGTATTTCCCCATGGGGTCCAGGATTTGTGCTGGCTGCTATATTGAGATTGGTTACGGGCGATATCTTAATTGCTTGAACGCA…	TATGTAGTTTTCTATTTTATACAAAAATAAATGCGAAATGTGAATTTGGTCGAGATGAAAAATTTTATCAGACATATATTATAAAATTTCTTACAAGAAACTAATCATAGATATTTTACATTTATAAGACGTTTATTAAAATTATATAAATTGTGTAAATCTTTCTTTCAACTAAATAAATTGTAAAAAAAGCTTACATTTAAACTACACAAGGTATAAAAATAGTGACGTCACTAAATCTAAATATAGCATGTAAAAAATATAAATAACATTAATTATTAAAAAATCTCATTATTTCCAACAATGTTTGAAATTGAATGCTTTAATTAGATGATTAACGAAATCAACGAACTTAAACTTGATTTAAAAGTAATTCCCGCATCCGCATATATCCCCTGT…
PHAVU_001G028200g	Phvul.001G028200	ESW32913	PvLIM2	MAFAGTTQKCMACDKTVYLVDKLTADNRVFHKACFRCHHCKGTLKLSNYNSFEGVLYCRPHFDQLFKRTGSLDKSFEGTPKIAKPEKTLEEKPGAAKVSSMFGGTREKCAGCQKTVYPTEKVTVNGTPYHKSCFKCCHGGCVISPSNYIAHEGKLYCKHHHIQLIKEKGNLSQLEGDHEKSESNGKINGEEVSAEA	ATGGCATTTGCAGGAACAACCCAGAAGTGTATGGCTTGTGACAAAACTGTTTATCTGGTTGATAAGTTGACTGCAGATAACCGAGTGTTCCACAAAGCTTGCTTCAGATGCCATCACTGCAAAGGAACCCTCAAGCTTAGCAACTACAACTCTTTTGAGGGAGTTCTTTACTGCAGGCCACACTTTGATCAACTGTTCAAAAGAACTGGGAGCCTTGACAAAAGCTTTGAAGGGACACCAAAAATTGCCAAGCCAGAAAAAACTTTGGAGGAGAAACCTGGAGCAGCCAAAGTCTCAAGTATGTTTGGTGGAACAAGGGAGAAATGTGCTGGTTGTCAGAAAACGGTGTATCCCACTGAGAAGGTTACTGTGAATGGAACACCTTACCATAAGAGTTGT…	ACACCCACATAGATTCATAATTGAATTAAATGTGAATATTAAGATGAGAAAAGCACTACTTTTTGTGGATCTATTCTGGTGCATATGCAGTCACCTTAGGGTTGTGTTTTGCAAAAGGTGATGAAAAGTCATCCATCATCCTTGTAACTCAAGAAATTATGTGTTACTGTTTCAGAAAAGTTGGATTCTAGAATGAAAGCTAGCAAAGCAAGCCAGCTGGATGTTGAATGATAAGGTGCTGGCAGCTGCAATTTTGAAGCCATGGGTCCCCACAAATTGCAAAGTGCCTTTCTAATCAAATACACATTACTATGTCATCAATTACCCAGTTGGATTTTCAGGATTTTGGTACTTTAATAACTGTTAATGCACTTGTTTAGGACTTAATTAGAGACCTTA…
PHAVU_001G064200g	Phvul.001G064200	ESW33376	PvLIM3	MVPPGPPTPLGAQSVPSLLRSNSGMMGGQGGPVPSQTSFPSLVAQRNQFNNMNMIGNMSNVTSLLNQSFPNGIPNSGLAGHGSSQRSGGVDAGAESDPLSGVGNGINFGNTLQSNLGNPGPSGQGQGQQFSNASGNQMLSDQQHSQQLELQSFQHSQQSMQQFSAPLSAQQQQQHFQSIRGGMGGVGSVKLEQQVNNDQFGQQQQQQLPSRNLAQVKLEPQQLQTIRNMAAVKMEPQHTDQQFLHQQQQQQQQQQQQLLHMSRQSSQAAAAQMNHLLQQQRLLQHQQHQQHQQQQQQQQQLLKAMPQQRPHLPQQFQQQNMRSPVKPSYEPGMCARRLTHYMYQQQHRPEDNNIEFWRKFVAEYFAPNAKKKWCVSMYGSSRQTGVFPQDVWHCEICNR…	ATGGTTCCTCCTGGGCCGCCTACGCCACTTGGTGCCCAGTCCGTGCCGTCACTTCTGAGATCGAATTCCGGAATGATGGGGGGTCAAGGCGGTCCTGTGCCTTCACAAACTTCGTTCCCTTCGCTGGTTGCGCAGCGAAACCAGTTTAACAACATGAACATGATTGGTAATATGTCTAATGTAACTTCCTTACTGAATCAGTCTTTTCCGAATGGAATTCCGAATTCTGGGCTAGCTGGGCATGGGAGCAGCCAGCGCAGTGGAGGAGTTGATGCTGGGGCGGAATCTGATCCGCTGTCTGGTGTAGGCAATGGAATCAATTTTGGCAATACTTTGCAATCGAATTTGGGGAACCCGGGTCCATCTGGTCAAGGTCAGGGTCAACAATTTTCAAATGCT…	AAATAACATTCCAATGTTCAAATTATTAAAACTATAAAAAGACAGTGCAGAAAAAGAATATAACAATAAACATAAAATAAAGTAAACATTACTAATATGAAGTGTTAATAAAGTTTCCAAAAACATTACTAATATGAAAAAGAACTACCAATGGTTATCTATGTGCAAATAACATTCTAATGTTCAAATTCTTAAAACTAAAAAGACAATAAGTGTAGAAAAAGAATATAACAATAAACATAAAGTGAACATTACTAATATGAAGTGTTAACACATAAGTTTCGAAAACTTTAGTTTTAGAAAATTAAATATATAATAATAATAAATTAGAGATATAATAAAATATGGTTGTGTTTACCATTTATTTAGGGTAAACACTTTCTGAAAACGTGTATTCAA…
PHAVU_001G237100g	Phvul.001G237100	ESW35467	PvLIM4	MAPPSDINHLSHPCIYGDFVSSYSERKSGFMKWFGKIFKIGSNRGRGGGRHLQQPEEENMAWPAPARSMDDRARSRKEKEELDHAIALSLGENLKRPTGYKWRTGARIDEDYAKALQDRMFSSAHPPYAPVPAYPHGYGMESHSRICGGCNQEIYGDCLGVGHSYFHPDCFQCHSCRYPITEREFSLSGKHPYHKSCFKELTHPRCEVCYQFIPINAAGLIEYRCHPYWNQKYCPSHEYDNTSRCCSCERLESRNERYCRLEDGRILCFECMESAIIDTGECQPLYHAIRDYYEGMNMRIDQQIPMLLVERQALNDAIVGEKNGFHHLPETRGLCLSEEQTVTSVLRRPRIGGHRLIGMRSQPQKLLRKCEVTAILVLYGLPRLLTGAILAHELMHGWL…	ATGGCTCCTCCCTCAGATATCAACCATCTTTCTCACCCTTGCATATACGGGGACTTTGTTTCTTCGTACTCAGAGAGAAAGTCTGGTTTTATGAAATGGTTTGGCAAGATTTTCAAAATTGGGTCCAATAGAGGAAGGGGTGGTGGTCGTCATCTACAGCAGCCTGAAGAGGAAAACATGGCTTGGCCAGCTCCAGCTAGATCAATGGATGACCGTGCTAGATCTCGGAAAGAGAAAGAAGAGTTGGACCATGCAATTGCACTTTCTTTAGGCGAAAATTTGAAGAGACCAACGGGGTATAAATGGCGAACAGGAGCAAGAATTGATGAAGACTATGCAAAGGCTCTTCAGGATCGCATGTTCTCATCTGCTCATCCTCCATATGCCCCTGTACCCGCT…	TTATATAACTCATAATTATATTATATGTAAATTTGTTTTTTCACAAATCTATATTTTAGAGATTATATACATTCTGTTATTATTTACTTGGTATCAGTTTAATTGTCCGTGTATATATATGCTATATAGATTTTAACTTAAAAAGATTGTTCTGGTTGTTCTTTTTTGTCTGTAGGAGGAAATTTATGCAAGGCAATGTGAAGTTGATTGGTGATTGGTGATGAGCAATGACATTATTCTTCTCCCATATATCTTCTACAGCTCAGGAAAAGACCCTACAAATAAACAGTTGACCATTTGGGAACAAAAGAAGAACCAAACTCTCTTTCAATTCAACTCACACTCTGTCTCTGTCACAACTCTTACCCGCCAAAATGCTCCCAACAAAAGGCCATAAAG…
PHAVU_001G239700g	Phvul.001G239700	ESW35498	PvLIM5	MSFIGTQQKCKACEKTVYPVDQLSADGTAYHKACFRCSHCKGTLKLSNYSSMEGVLYCKPHYEQLFKETGTFSKNFQSPAKLADKTTPELTRSPSKAASMFSGTQEKCATCGKTAYPLEKVTVEGQAYHKSCFKCSHGGCPITPSNYAALEGILYCKHHFSQLFKEKGSYNHLTKSASIKRAAAAAAAATVPES	ATGTCTTTTATCGGAACCCAGCAAAAGTGCAAGGCTTGTGAGAAAACGGTTTATCCCGTTGATCAGCTTTCTGCTGATGGCACTGCTTATCACAAAGCTTGCTTCAGGTGCTCCCACTGCAAAGGAACATTAAAGCTGAGCAACTATTCCTCAATGGAAGGTGTTCTTTATTGTAAACCTCACTATGAGCAGCTCTTCAAGGAGACTGGCACCTTCAGCAAGAACTTCCAGTCACCTGCAAAGTTAGCTGATAAGACTACTCCTGAGCTGACAAGGTCACCTAGTAAAGCTGCGAGCATGTTTTCTGGCACACAAGAAAAGTGTGCTACATGTGGGAAAACTGCTTATCCATTGGAGAAGGTAACAGTGGAAGGGCAGGCCTATCACAAATCATGTTTC…	AATTTCGACACGGGAATTTAATTTACTCCCGGTTTTTCTTTAAAAACAGTGCATCATTATAGAAAAAAGAAAAGAAAAATATTAATCAATTATTAATTATTAATAAAAAAACAAGTTTGAGTTGTACTAATTTTGTTGGTCTGATTGAGTTGTTGGCCATGATGGAAAAAAAAGGGAAAAAAGAAAAAAAGAAACAGCGTTAGTGGATTCTGCCAAACGAATAAAAAAGTGTGAATGGAGACAGCAAGGATATTTGTATCCTTATTCCTAATATTTATTAATCTGATTTTATTTATAACACTTAAATTAAAAATGATGTTTTACACGACTTAGTCCAATATATTCTTTGTATTAAATATTTGAACTAAGATATTGTTAACGAAAAAAAGGCCAACTTAC…
PHAVU_002G024900g	Phvul.002G024900	ESW28874	PvLIM6	MGWFRKLLKGSDHISRGQYQGKYGEDRIWDNHRSSMDDLTDIEKEDIDRAIALSLSEEDHLKGKKVVEDDSQSEDDELCKIDDEEDEYLAKIQQEDEYLAKIQQQEDERLAKVQQEEDEHIAKIQREDERLAKIQQDEVERLAKAQLEEDEQLARAIQESLTLGSPPQSDNDSSFLSYPHLFPPGHRICAGCKTEIGQGRFLSCMGGVWHPECFCCHSCRLPITDYEFSMSSNRPYHKSCYREKHHPRCDVCKNFIPTNSSGLIEYRAHPFWLQKYCPSHELDGTPRCCSCERMEPRDAKYLLLDDGRKLCLECLDSSIMDTHECQPLYLEIQEFYEGLNMKLEQQIPMLLVERQALNEAMEGEKNGHHHLPETRGLCLSEEQTVTTISRRPKIGAGYQ…	ATGGGTTGGTTTAGAAAGTTGCTTAAGGGTTCCGATCATATTTCACGTGGACAATACCAAGGCAAATATGGAGAAGACAGAATTTGGGATAACCACCGTAGTTCAATGGATGACTTAACGGATATAGAGAAAGAAGACATTGACCGTGCAATTGCACTCTCTCTGTCAGAGGAGGATCATCTTAAAGGGAAAAAAGTTGTTGAGGATGACTCTCAATCTGAAGATGATGAACTCTGTAAAATTGACGACGAGGAAGACGAATATCTTGCTAAAATTCAACAAGAAGATGAATATCTTGCTAAAATTCAACAACAAGAAGATGAACGTCTTGCTAAAGTTCAACAAGAAGAAGATGAACACATTGCTAAAATTCAACGAGAAGATGAACGTCTTGCTAAA…	TAAGTTGCAGAATGATATTGCGTCCAGAATGGGAACACAAAATAGATGCAAGTTAATATTTTATTACATTTAGCATAGGTTTAGGTGACACTAATATTTGTTTCCCAGGTAGTGTACCAATGATGACAATTTTCTCACATTTGCTTTATCACGTAGTGTCTCCAACGACGCTAAGTTTAATTATTGTTAAGATCCCACATCGACTAGAGATTAGGAAATTTCATTATATCTTTTATAATATTTTAAGATTAACTTTGTAAGGTTTGCACCCACTTGTATATAATGAGACAATATATTATGGGTTGTGCCCAACAAACACTCACTAGAAACACTTTAAATGACTCTGATACCATATTACGAAATTGACTTTAAGTATAACTCAATTCCATAAAACTGACT…
PHAVU_003G197600g	Phvul.003G197600	ESW27388	PvLIM7	MASFAGTTQKCTACEKKVYWVEQLTADNKLYHKSCFRCHHCKGTLKLGNYCSFEGVLYCKPHFDQLFKMTGSLEKSFEGIPRIARVERSADQVQTNNKISRLFSGTQEKCVVCKKTVYPIEKVAVDGKSYHKSCFRCTHGGCVISPSNYVAHEHRLYCRHHHTQLFKQKGNFSQLVKHENLQLTTQNTTQLHPSNGSASPVHDS	ATGGCATCATTTGCAGGCACTACACAGAAGTGCACAGCTTGTGAAAAGAAAGTGTATTGGGTGGAACAGCTAACTGCTGACAACAAGTTGTACCACAAATCTTGCTTTAGATGTCACCACTGCAAGGGCACCCTCAAGCTAGGTAATTATTGTTCCTTTGAGGGTGTCCTATACTGTAAGCCCCATTTTGATCAACTGTTTAAGATGACTGGCAGCTTGGAAAAAAGTTTTGAAGGTATTCCAAGAATTGCTAGAGTTGAAAGATCTGCTGATCAGGTCCAAACCAACAACAAGATTTCAAGGTTGTTTTCTGGAACTCAGGAAAAGTGTGTTGTTTGCAAGAAAACAGTGTACCCTATTGAAAAGGTGGCTGTTGATGGGAAATCTTACCACAAGTCT…	ATTTCTTAGATCGGCCCATGACCTCACAGCAGTGATTGTCCCATGACTTCATAGCCCCTCAGTGATCGGCCCATAACCTCACAGCCCGTCAACCTCAGACATGAGCCAATGAGGCTAAACAGGCCTTCAACACGTCATTCTTACCTTTAGCATGATCGGCTTATGCTTCCCTCAGCCTCATCTTGATCGGCCCATGACCTCACAGTAATATTAAAAAGTGTGATATTATACTTTTATGAAAATAAAATATAAATTTATAGCTTATTAATATTTAAAATATGTCTAAAAATTAAAATAAAATATTTGATCATACTAAATATTTTAAATTGGTATTTATATTTTTAAGTAAAAATTAAAATAATATATTATTAGATAACTTGTAGCTGAACCGATTTAAAT…
PHAVU_003G250800g	Phvul.003G250800	ESW28002	PvLIM8	MGWFKKLLKGSNRKYSGGRYHGKYGDDGYSENHDNSRDDLTEIEKEEIDRAIALSLSEADPKGKKVIEDDSESEDDELCPLDDEEDKCVGEVQQDEDDHHAQIQQDEDKNLDEFQLEEDEQLAKAIQESLSISSPPRSDTDSLFQPFAHLFPPVYRTCAGCNAEIGSGRFLSCMGGYWHPECFCCHACKLPITDYEFSMSGNRRYHKSCYKELHHPRCDVCNNFIPPNSAGLIEYRAHPFWLQKYCPSHERDGTPRCCSCQRMESVDAKYLLLDDGRKLCLECLDSSIMDTHECQPLYVEIQEFYEGLHMKIEQQIPMLLVERQALNEAMEGEKNGHHHLPETRGLCLSEEQTIPTILRRPRIGAGYQLIDMITEPFRLIRRCEVTAILVLYGLPRLLT…	ATGGGTTGGTTTAAAAAATTGCTCAAGGGATCCAACCGTAAATATTCAGGAGGAAGATATCATGGGAAATATGGAGATGACGGATATTCAGAGAATCATGATAACTCAAGGGATGATTTGACGGAAATTGAGAAAGAAGAAATTGATCGGGCAATAGCACTCTCTCTTTCAGAGGCAGATCCGAAAGGGAAAAAAGTTATTGAGGATGACTCTGAATCTGAAGATGATGAACTGTGTCCACTTGATGATGAGGAAGACAAATGTGTTGGTGAAGTTCAGCAAGATGAAGATGACCATCATGCTCAAATTCAACAGGATGAAGACAAAAATCTTGATGAATTTCAACTTGAGGAAGATGAACAACTTGCCAAGGCAATTCAAGAAAGTTTGAGCATTAGT…	CTTTCGTCCATTACATTACTCACAAATTTCAATAAACCATCATCACAAATCCACACTATCATTCCTCAATCCAAACAACATCACATGCTCTATCTAATCCTCACAAATTGACTCCTTGTTTTCCTACAAATTCTCTTCTCAATCAAAACACAACATAAGTATTATCAATATTTATACTTATATAAAATCTTCATAAATATATTTTTCATCAAATTAGATGAATTATATAAAACTTAACATAAATGTATGACGAAAATATGTGACACATATCAAGAAAATGTAACAATAACACATATAAGAATGTGTGACAATAATGTTTATAAGAACGCGTAACGATACACATATAAAGACGGATGATGATGACGTGTATAAGAACGGGTGACGATACGCGTATAAGGA…
PHAVU_004G121300g	Phvul.004G121300	ESW24329	PvLIM9	MPPMTPSRVTGGLTQSSSHSGIFFQGDGQSQSVVNTHLSSSIVNSSSTVTGARRTNLGPVSGDINNAVLNSVANSAPSVGASSLVTDANSALSGGPHLQRSASVNTDSYLRLPASPMSFTSNNISISGSSVIDGSSVVQQSTHQDQNPQQLQQNQQQLQGASSATSLPASQTGPSSLHMGAHVPGSFMHDPNNVSQLSKKPRLDIKQEDIMQQHQVIQQILQRQDSMQLQGRNPQLQALLQQQQRLRQQQIFQSMPQLQRVHLQQQQQQQQQQQQQQMQLRQQLQQQVMQPSSAVKRPCDNGVSGVCARRLMQYLYHQRQRPNDNSIAYWRKFVAEYYSPRAKKRWCLSLYNNVGHHALGVFPQAATDAWQCDICGCKSGRGFEATYEVLPRLNEIKFG…	ATGCCCCCAATGACACCTTCGCGGGTGACAGGAGGGTTAACCCAATCATCTTCACATTCTGGAATTTTCTTTCAAGGAGATGGGCAGTCACAGAGTGTAGTTAACACTCACTTAAGCTCATCAATTGTTAACTCGTCTAGCACAGTTACGGGAGCCCGTCGAACAAACCTGGGTCCAGTTTCTGGGGATATTAATAATGCAGTTTTGAACAGTGTGGCGAACTCAGCACCAAGTGTCGGAGCTAGTTCTTTAGTCACAGATGCAAATTCTGCCCTCTCTGGTGGCCCCCATTTGCAGAGAAGTGCCAGTGTTAATACGGACTCATACTTACGATTACCTGCCTCACCCATGTCATTTACATCAAATAATATTAGTATTTCTGGCTCATCAGTGATTGAT…	AGACGTATACTTTGTCTCGGTTTAAATTAAAAAAAAAACTCTAAATTGAACAAAAATATTTAAATTAATTAGTTTTGATTTTTAAGCAAACGAAATCTACATTAAAATATCTGTAATGATATAATTAAGTGGGTATTTTTTTAATATGTACATATAATCACTTAATCTAAAATGAACAAATTCCCGAGTTTATATTTTTTAGCTTTAAAATTTATTTTGAAAAAAATTAAACAAATTAAAATAATTGAAAACTAATCTGTTTTTTTTTTTTAAATCCAGTAAAGATAAGACACTAAACGACTTTTAGACTCCAAATTATACAAACTAAACAATGGATGGTGAGTGAAATTACCTACACACAGTTTCTCTCATGCTAAAGTCTCTCTTCCAATTGAAGCT…
PHAVU_004G121400g	Phvul.004G121400	ESW24330	PvLIM10	MPPMTPSRVTGGLTQSSSHSGIFFQGDGQSQSVVNTHLSSSIVNSSSTVTGARRTNLGPVSGDMNNAVLNSVANSAPSVGASSLVTDANSALSGGPHLQRSASVNTDSYLRLPASPMSFTSNNISISGSSVIDGSSVVQQSTHQDQNPQQLQQNQQQLQGASSATSLPASQTGPSSLHMGAHVPGSFIHDPNNASQLSKKPRLDIKQEDLMQQHQVIQQILQRQDSMQLQGRNPQLQALLQQQQRLRQQQIFQSMPQLQRVHLQQQQQQQQQQQHQQQMQLRQQLQQQVMQPSSAVKRPCDNGVSGVCARRLMQYLYHQRQRPNDNSIAYWRKFVAEYYSPRAKKRWCLSLYNNVGHHALGVFPQAATDAWQCDICGCKSGRGFEATYEVLPRLDEIKF…	ATGCCCCCAATGACACCTTCGCGGGTGACAGGAGGGTTAACCCAATCATCTTCACATTCTGGAATTTTCTTTCAAGGAGATGGGCAGTCACAGAGTGTAGTTAACACTCACTTAAGCTCATCAATTGTTAACTCGTCTAGCACAGTTACGGGAGCCCGTCGAACAAACCTGGGTCCAGTTTCTGGGGATATGAATAATGCAGTTTTGAACAGTGTTGCAAACTCAGCACCAAGTGTTGGAGCTAGTTCTTTAGTCACAGATGCAAATTCTGCCCTCTCTGGTGGCCCCCATTTGCAGAGAAGTGCCAGTGTTAACACGGACTCATACTTACGATTACCTGCCTCACCCATGTCATTTACATCAAATAATATTAGTATTTCTGGCTCATCAGTGATTGAT…	TTGAAATTATAAAAGATTCAATTAAAACTTTGCATTTGAGTTTTGTTGATATAGGAGTATTTTTTTAAAAAAAAATTCAATGTGATTTCAATTCTTGGATTCCCTAACCAATTTAATTTATTTTGGTATTAGATATCATATTGAGTGTGTTAGTATGATAGTCCAAATTAAATATATTTAGTTTAATTTTCAGCTTAATCACATCCATTTCAACCTTAAACCAATAAAAATAACTATTTTTTTTTATTAAATCCCATATATATGTATATATATAATAAACACCATTAAAGATAAGACACTAAACGACTTTTAGACTACAAAGTATAAGAACTAAACAATGGATAGTGAGTGAAATTACCTGCACACAGTTTCTCTCATTGCTAAAATCTATCTTCCAAT…
PHAVU_007G046100g	Phvul.007G046100	ESW15121	PvLIM11	MASFGGTTQKCMACDKTVYLVDKLTADGRVYHKACFRCHHCRNTLKLSNYCSFEGVLYCRPHYDQLYKRTGSLDKSFEGTPKVQKPEKPITENENSKGLANVFLGTRDKCVCCKKTVYPTERVTINGTPYHKSCFKCTYGGCTISSSNFITHEGKLYCKHHHIQLFKEKGNYSQLENDQVPTTEVVA	ATGGCCAGTTTTGGGGGAACCACGCAAAAGTGCATGGCTTGTGACAAAACGGTGTATCTTGTTGATAAGCTAACTGCTGATGGCCGTGTCTATCACAAGGCCTGCTTCAGATGCCACCATTGCCGCAACACCCTTAAGCTGAGCAACTACTGTTCTTTTGAGGGGGTGCTATACTGCAGACCTCATTATGATCAACTCTACAAGCGAACTGGCAGCTTGGACAAAAGCTTCGAAGGAACACCCAAAGTTCAGAAACCAGAGAAACCGATCACTGAAAATGAGAACTCTAAGGGCCTCGCAAACGTGTTCTTGGGCACCAGAGACAAATGTGTGTGCTGCAAAAAGACAGTGTATCCCACTGAGCGGGTAACGATTAATGGAACACCCTACCATAAGAGC…	AAATCTTATTAGGTGGATTTTCTTACCAGGAGATGAAGAAAAACAACATTCAAATCAGAACCTTCGCTACCAATATCATACAGCTGATCTCTGTTGTGAGTAAAATGCTATAAGTAAATCAAACACTTCTACAAAAAACACTCTGCATGCACCCACGGTTTGTAACATCATTTATTATTATTTAAATAATTTTAAAATATATGTTACGTATTCGAATTGTTTCATTATACTTTAATGTTTATTTTAAATTATACATTAAACTAGTTTCTATAATAATTTTTTAAATATCAATATAAATAAAACAGGGGATGTTATATTTCTTGACCATTGGATTACTCTGCTGCTAATCCTATTTTCTGCTTCTCATTTAAAAAAGAATAAACTTATGCATACAATTCA…
PHAVU_008G067500g	Phvul.008G067500	ESW11888	PvLIM12	MSFTGTLDKCKACDKTVYVVDLLTLEGTPYHKNCFRCSHCKGCLTMSTYSSMDGVLYCKPHFEQLFKESGNFSKNFQTARSSDKQNEVNKTPNRLSSMFSGTLDKCSVCSKTVYPLEKMTLEGECYHKNCFRCAHAGCHLTHSSYAALDGVLYCRHHFQQLFMEKGNYHHVLQAAANRKNATPPPEPAEEEEAPKPEEPEEEETEEKS	ATGTCATTCACAGGAACTCTTGATAAATGCAAGGCTTGTGATAAGACTGTTTATGTGGTTGACTTGTTAACTCTTGAAGGTACTCCTTACCATAAGAACTGCTTCAGATGCAGTCACTGCAAGGGATGCCTCACGATGAGTACATACTCTTCAATGGATGGTGTCCTCTACTGCAAGCCACACTTTGAACAGCTTTTCAAGGAATCTGGCAATTTCAGCAAGAACTTTCAGACAGCAAGGTCTTCGGATAAACAAAATGAGGTGAATAAGACCCCCAACCGACTCTCCTCCATGTTCAGTGGAACTCTAGACAAATGTTCAGTTTGCTCAAAAACTGTCTATCCTCTGGAAAAGATGACACTGGAAGGGGAATGCTATCACAAGAATTGCTTTAGGTGT…	ACTCTAATAAATTTTTTGAATTTCTATTTTTTCAAAATTTCTTACCTAAACATATTTTCTCATAAATCATTTCAAATTCTTCAAAAAGAAATCCCTATCTAAAGAAAGGTTACAGATTTTTTTTTACCAAAAATAGCTTTACTAAAGGAACGTGGCAAGGTTGAAATTGGTTGTGACAAAAAGAGTGAGATCCATGAGAGAAAAAGAGAATTTTTTTTCTTGCAAGGAATGCAAAGTCCTCCTAATTTATCAAATTCTAAAAATATAACTGCTCTTTGTGGATTTAATTTTTTCTTTTGGATTATTCTGGATGTAACTCTTTCATCATCTTAAATATGAAAATTTTCTTTTCTTAGCGAGTTAAATGTAAAAAAGTTGGATTCAAGAATAGTTGGAATG…
PHAVU_008G229800g	Phvul.008G229800	ESW13832	PvLIM13	MPLLLHLFVIFIPLPPFSLPSSSLSQHCLFLLMAPSSDVNHLSHPCIYGDYMSPRSERKSGFMKWLSKLFRGGSNRGRGGRHLHEPAEESMVWGAPSRALDDRARAQKEKEDLGHAMALSSAEDLKRPNAHQGYSWGQDTGDDYSKAPLDTLSSSAHPPFAPTPFYPHEYRRICGGCNQEIMYGNCLGCMDTYFHPNCFRCHSCGYPITEREFSLSGKHPYHKSCFKELTHPKCEVCFQFIPINAAGLIEYRCHPFWSQKYCPSHEYDNTARCCSCERLEPLNIKYYRLEDGRSLCLECMESAIMDTGDCQPLYHSIRDYYEGMQMRIDQQIPMLLVEREALNEAIVGEKNGFLHLPETRGLCLSEEQTVTSIHRRPRIGGHRLIGMRTQPQKLTRKCE…	ATGCCCCTTCTTCTCCATCTCTTTGTCATTTTCATTCCTCTTCCTCCCTTTTCCCTTCCCTCATCTTCTCTCTCACAACATTGCCTTTTCCTCCTTATGGCTCCCTCTTCAGATGTCAACCATCTTTCTCATCCATGCATATACGGGGATTATATGTCTCCTCGCTCGGAGAGAAAGTCTGGTTTCATGAAATGGCTCAGTAAACTTTTCAGAGGTGGGTCCAATAGAGGAAGGGGTGGTCGTCATCTGCATGAGCCAGCAGAGGAAAGCATGGTTTGGGGAGCTCCATCAAGAGCGTTGGATGATCGTGCTAGAGCTCAGAAGGAGAAAGAAGATCTAGGGCATGCAATGGCACTTTCTTCAGCCGAAGATTTGAAGAGACCAAACGCCCATCAAGGA…	AAGTGAACTCTCAGAGAACCATAACCAGATAACCAGATTATTTGCAAATGCGTTATCTTATTTATTTAAGGAAAATACTCCTAATAAATTTTCATAAGAAACTGAACTTTCCTCAAATATAAGAAACTGAAGTGTATTGCTTTTTTTTATCTTCTTATACTTTTTTTAAGCACAAGTAAATCTTGGGGTTTATATTGACTGAACCACACTTTAAAATAACCTTTAACCAAAATCAGTTTTTTCAACACTTGGTCTAAACAGACAATTGGATCACAGTCACACTAGTTAAACTGACATGTTGTTGAATCAAAATTTGAAAACATGGGATGGTAACAAGGAAACAATATTTGTTCCTAAAGTTGACAGTTACTAACTAGCATGAAAACTTTGAAACTGTCT…
PHAVU_009G072200g	Phvul.009G072200	ESW08760	PvLIM14	MAFAGTTQKCMACDKTVYLVDKLTADNRVFHKACFRCHHCKGTLKLSNYNSFEGVLYCKPHFDQLFKRTGSLDKSFEGTPKIAKPDKTGEEKPAATKVLNMFGGTRDKCAGCQKTVYPTEKVTVNGTPYHKSCFKCTHGGCVISPSNYIAHDGKLYCKHHHIQLIKEKGNLSQLEGDHEKNAIQEKTNGEVVAAET	ATGGCATTTGCAGGAACAACTCAGAAGTGCATGGCTTGTGACAAAACAGTTTATCTGGTTGATAAGTTGACAGCGGATAATCGAGTGTTCCACAAGGCTTGCTTCAGATGCCACCATTGCAAAGGAACACTCAAGCTTAGCAACTATAACTCTTTTGAGGGAGTTCTTTACTGCAAGCCACACTTTGATCAACTGTTCAAAAGAACTGGTAGTCTTGACAAAAGCTTCGAAGGGACACCAAAAATTGCTAAACCAGACAAGACAGGCGAAGAGAAACCTGCAGCAACAAAAGTCTTGAATATGTTTGGTGGAACCAGAGATAAATGTGCTGGTTGTCAGAAAACAGTGTATCCCACCGAAAAGGTCACTGTGAATGGAACTCCTTATCACAAGAGTTGT…	AACCCCACGTTACAAACTGGCTTTCAAATCTAATACGTATAATTTAATCATCTTATATCTGTATCATTAATAAAACAGTTCTGTGTGTAACTCTTTATATCTTCATAATTGTTTTTGGTTTATAATAATTTAGCTGTTTTAATTATATTGATTGTTTTTCATAACCATATAAAAAGTGTGGACACAGGCTATATATTCCTTAATTAATCAACTAAGGACTTAGTTGGAGACTTTGGCTATTCTATTAGGTCAAACGCCAGTGAGTTATGATCGGTAGGGTCATGGTCTCCACCTATCTTGCATTATATTTATATTTGAAATAATGATTATACATCTTCCAAACTTCATAAAGTAGTAAAAATACAAATTTAATGATGATGGTAGAAAAAAAAATCCCCA…
PHAVU_009G134000g	Phvul.009G134000	ESW09515	PvLIM15	MVPPGPPTPIGGAQSVSPSLLRSNSGMLGAQGGPMPQTSFPSLVSPRTQFNNMNILGNMSNVTSILNQSFPNGAQNPGLSGPGSSQRGAIDTGAETDPLSTVGNGMSFNNSSSTFVQSNIVNAASSGQGQGQQFSNPSSNQMLPDQQHQQHSQQLEPQNFQHSQQSMQQFSGPLNTQQLPPQQHFQSIRGGIGGMGPVKLEPQVSNDQLGQQQQPLQSLRNLSSVKLEPQQMQTMRTLGPVKMEPQHSDQPLFLQQQQQQQQQQQQQQFLHMSSQSSQATVAQINLLRQHRLLQLQQQHQQQQLLKAMPQQRSQLPQQFQQQSMLMRTVKPAYEPGMCARRLTHYMYQQQHRPEDNNIEFWRKFVAEYFAPNAKKKWCVSMYGSGRQTTGVSLQDVWHC…	ATGGTGCCTCCGGGGCCACCCACTCCCATTGGTGGTGCCCAGTCTGTTTCACCATCTCTTTTAAGATCAAATTCTGGAATGCTAGGAGCTCAAGGGGGTCCCATGCCGCAGACATCCTTCCCTTCACTTGTGTCTCCTCGTACTCAGTTCAACAACATGAACATTCTAGGAAATATGTCCAATGTAACTTCCATACTGAATCAATCTTTCCCAAATGGAGCTCAGAATCCTGGGCTATCTGGTCCAGGAAGTAGCCAACGGGGAGCAATTGATACTGGAGCTGAAACAGATCCACTCTCCACTGTTGGCAATGGAATGAGCTTCAATAATTCTTCTTCCACGTTTGTACAGTCAAATATAGTAAATGCTGCTTCCTCTGGTCAAGGTCAGGGTCAACAA…	TGAATAATTTAATTAAAGCAATATGATAATTTTTAACTTAATTTCTATTCTAATCTATATAGGAATGCTTTTATGAGAACATTTAATCATTCTCATAAAAAAATATTTTCTGAAAGTTATATTTTTTAAAAGGTAAATCAAATATAAGAAATGTTCTTTTCCAATTTTATATTTTTGAAAAACTAAAAAATTCCTTCTCTTAATAATATCCTAAATATAATCTTATATTATAATATAAATTATTTATCCTATACTGAAATATAACTTATACTTAAAAAATATTTAATATAACTTTTTTTATTGTAATATAAAGATTTATTCATTATAAATTATAGTTATACAGAAATATTTGTTCTGACCTAAATAAAAATATTAATGTAACAAAATGCTTATCTTATA…
PHAVU_009G181200g	Phvul.009G181200	ESW10107	PvLIM16	MASFAGTTQKCKACEKTVYLVDQLTADNKIYHKSCFRCYHCKGTLKLSNYCSFEGVLYCKPHFDQLFKKTGSLDKSFEGIPRTARLERSADQVHTNSKVSNLFAGTQEKCVACKKTVYPIEKVAVDGTSYHKACFRCTHGGCVISPSNYVAHEHRLYCRHHHTQLFKQKGNFSQLDKQENDEGVTENTTTE	ATGGCATCATTTGCAGGGACTACCCAGAAGTGCAAAGCATGTGAGAAGACAGTGTATTTGGTGGATCAGCTCACTGCTGACAACAAGATCTATCACAAATCCTGTTTCAGATGCTACCACTGCAAGGGTACCCTCAAGTTAAGTAACTATTGTTCCTTTGAGGGTGTTTTATACTGTAAGCCACATTTTGATCAACTCTTTAAGAAGACTGGCAGCTTGGACAAAAGTTTTGAAGGTATTCCAAGAACTGCTAGACTTGAAAGATCTGCTGATCAGGTCCACACCAATAGCAAGGTTTCAAATTTATTTGCTGGAACTCAGGAAAAATGTGTTGCTTGCAAGAAAACAGTGTACCCAATTGAAAAGGTAGCTGTTGATGGAACATCTTACCATAAGGCT…	TATGTCAATCAATTCAAACATAATACCTCCATTACAACAACAACAGTTACAACAGTCACGTGATAAGTTTAAATTCAAGTTTTATATAACTTTTTTATAAGAATATTTTGATATGATATAAAATTTAAAATTCTTAGACTTTAAACAAAAAATCCAAATTATAAAAATAAAATAAAATATTAATTAAAGTATAGATCTTATAATATTTGAATACTAAGCATAATAAAAAGATAAATTAAGATATCATATAATAACTCTAGTAAGAAAGATATTAGTTGTTCAATTAACTATTTTTATATTTTTAATTGTTAAAAATGTTTTAATATAACATATTTTGAATTTTGAATTAAATTAAGTGAAATATTACATTTTTTATAAAAAATAAATTTTATTACTGTT…
PHAVU_010G095700g	Phvul.010G095700	ESW07020	PvLIM17	MSFTGTLDKCKACDKTVYVVDLLTLEGIPYHKNCFKCSHCKGYLTMCTYSSMDGVLYCKPHFEQLFKESGNFSKNFAKSTEKQNDIQNRTPSKLSSMFSGTLDKCAVCSKTVYPLEKVSLEGECYHKTCFRCAHAGCPLTHSNYAALDGVVYCRVHFAQLFMEKGNYSHVLQAAAHKRTGSSTPPEPLFEEPSHPAPAEESEEPPVVEDEEKEKEKEEEEKEEESS	ATGTCATTCACAGGAACTCTTGATAAATGCAAGGCATGTGACAAGACTGTCTACGTGGTTGACTTGTTAACCCTTGAAGGCATTCCTTACCATAAGAACTGCTTCAAATGCAGCCACTGCAAGGGATATCTCACGATGTGCACATACTCCTCAATGGATGGAGTTCTCTATTGCAAGCCTCATTTTGAACAACTCTTCAAGGAATCTGGCAATTTCAGCAAGAACTTCGCAAAGTCTACTGAGAAGCAAAACGATATTCAGAATAGAACCCCTAGCAAGCTATCTTCCATGTTCAGTGGAACCCTGGACAAATGTGCAGTATGCTCAAAAACAGTGTATCCTCTTGAAAAGGTGTCACTGGAAGGGGAATGCTACCACAAGACTTGTTTCAGGTGTGCT…	GATTTTTAATGGATATAATTCACACAGTATCACTAAAAGCTGATGATAAAAAACTAATTTATATAGAAGTGGTACATGACTTTTGCTAATCAAAATTTATTCTAACCTTGCTCTATAGTTAATTCACAGATTCTATAATTATTTTTTAATAAATAAATTTTAGTTTAAATTACTGTTTACAAGGGAGGAGGAACTATTTTCTTGTTTCAAGATTTCAAGATTGGAGGAGAAGAAGTAGGAGCCAGATGAATAACATGCTAAAAATAAAAAAAGTCCCTTAATTTACAAAAAGATCAATAAGGTTAATATGTTTTTTTAACTTGCTTTATTAACCTCTTAATTATGAAATCCACATCTTAATTACCAGAATAGTAAACCAAAGAAAAGTTGGAAATAGCA…

## Sheet: Arabidopsis Protein Sequences
Gene ID	Protein ID	Protein Sequence
AT1G01780	AT1G01780.1	MSFTGTLDKCNVCDKTVYVVDMLSIEGMPYHKSCFRCTHCKGTLQMSNYSSMDGVLYCKTHFEQLFKESGNFSKNFQPGKTEKPELTRTPSKISSIFCGTQDKCAACEKTVYPLEKIQMEGECFHKTCFRCAHGGCTLTHSSYASLDSVLYCRHHFNQLFMEKGNYAHVLQAANHRRTASGNTLPPEPTEDVAVEAKEENGVSES
AT1G10200	AT1G10200.1	MAFAGTTQKCMACDKTVYLVDKLTADNRVYHKACFRCHHCKGTLKLSNYNSFEGVLYCRPHFDQNFKRTGSLEKSFEGTPKIGKPDRPLEGERPAGTKVSNMFGGTREKCVGCDKTVYPIEKVSVNGTLYHKSCFKCTHGGCTISPSNYIAHEGKLYCKHHHIQLIKEKGNLSQLEGGGENAAKDKVVAA
AT1G19270	AT1G19270.1	MGWFNKIFKGSNQRLRVGNNKHNHNVYYDNYPTASHDDEPSAADTDADNDEPHHTQEPSTSEDNTSNDQENEDIDRAIALSLLEENQEQTSISGKYSMPVDEDEQLARALQESMVVGNSPRHKSGSTYDNGNAYGAGDLYGNGHMYGGGNVYANGDIYYPRPITFQMDFRICAGCNMEIGHGRFLNCLNSLWHPECFRCYGCSQPISEYEFSTSGNYPFHKACYRERYHPKCDVCSHFIPTNHAGLIEYRAHPFWVQKYCPSHEHDATPRCCSCERMEPRNTRYVELNDGRKLCLECLDSAVMDTMQCQPLYLQIQNFYEGLNMKVEQEVPLLLVERQALNEAREGEKNGHYHMPETRGLCLSEEQTVSTVRKRSKHGTGKWAGNITEPYKLTRQCEVT…
AT1G43850	AT1G43850.1	MVPSEPPNPVGGGENVPPSILGGQGGAPLPSQPAFPSLVSPRTQFGNNMSMSMLGNAPNISSLLNNQSFVNGIPGSMISMDTSGAESDPMSNVGFSGLSSFNASSMVSPRSSGQVQGQQFSNVSANQLLAEQQRNKKMETQSFQHGQQQSMQQQFSTVRGGGLAGVGPVKMEPGQVSNDQQHGQVQQQQQKMLRNLGSVKLEPQQIQAMRNLAQVKMEPQHSEQSLFLQQQQRQQQQQQQQQFLQMPGQSPQAQMNIFQQQRLMQLQQQQLLKSMPQQRPQLPQQFQQQNLPLRPPLKPVYEPGMGAQRLTQYMYRQQHRPEDNNIEFWRKFVAEYFAPNAKKRWCVSMYGSGRQTTGVFPQDVWHCEICNRKPGRGFEATAEVLPRLFKIKYESGTLE…
AT2G39830	AT2G39830.1	MDSSSSSSSSSPSSSYGVARVSHISNPCIFGEVGSSSSSTYRDKKWKLMKWVSKLFKSGSNGGGSGAHTNHHPPQFQEDENMVFPLPPSSLDDRSRGARDKEELDRSISLSLADNTKRPHGYGWSMDNNRDFPRPFHGGLNPSSFIPPYEPSYQYRRRQRICGGCNSDIGSGNYLGCMGTFFHPECFRCHSCGYAITEHEFSLSGTKPYHKLCFKELTHPKCEVCHHFIPTNDAGLIEYRCHPFWNQKYCPSHEYDKTARCCSCERLESWDVRYYTLEDGRSLCLECMETAITDTGECQPLYHAIRDYYEGMYMKLDQQIPMLLVQREALNDAIVGEKNGYHHMPETRGLCLSEEQTVTSVLRRPRLGAHRLVGMRTQPQRLTRKCEVTAILVLYGLPR…
AT2G39900	AT2G39900.1	MSFTGTQQKCRACEKTVYPVELLSADGISYHKACFKCSHCKSRLQLSNYSSMEGVVYCRPHFEQLFKESGSFSKNFQSPAKPLTDKPTPELNRTPSRLAGMFSGTQDKCATCTKTVYPIEKVTVESQCYHKSCFKCSHGGCPISPSNYAALEGILYCKHHFAQLFKEKGSYNHLIKSASIKRATAAATAAAAAVAAVPES
AT2G45800	AT2G45800.1	MSFTGTLDKCKACDKTVYVMDLLTLEGNTYHKSCFRCTHCKGTLVISNYSSMDGVLYCKPHFEQLFKESGNYSKNFQAGKTEKPNDHLTRTPSKLSSFFSGTQDKCATCKKTVYPLEKVTMEGESYHKTCFRCTHSGCPLTHSSYASLNGVLYCKVHFNQLFLEKGSYNHVHQAAANHRRSASSGGASPPSDDHKPDDTASIPEAKEDDAAPEAAGEEEPEPVVES
AT3G55770	AT3G55770.1	MSFTGTQQKCKACEKTVYAVELLSADGVGYHKSCFKCTHCKSRLQLSSYSSMEGVLYCKPHFEQLFKESGSFNKNFQSPAKSADKSTPELTRTPSRVAGRFSGTQEKCATCSKTVYPIEKVTVESQTYHKSCFKCSHGGCPISPSNYAALEGILYCKHHFAQLFKEKGSYNHLIKSASIKRSAAAAVAAGVPAASVPES
AT3G61230	AT3G61230.1	MAAFTGTTDKCKACDKTVYVMDLMTLEGMPYHKSCFRCSHCNGTLVICNYSSMDGVLYCKTHFEQLFKESGNFSKNFQTAGKTEKSNDATKAPNRLSSFFSGTQDKCAACKKTVYPLEKMTMEGESYHKTCFRCAHSGCPLTHSSYAALDGVLYCKVHFSQLFLEKGNYNHVLQAAANHRRSTAEEDKTEPKEDEANPTEEETSDAAAEEHES
AT4G25515	AT4G25515.1	MQRSSGINNLHIPTSPMSFSSNGINLPGSMVLDGSPSMQHLPQQQQRQLLEQQAGQGSVPMRENSYSHVDKKLRLEVKQEDLLQQQILQQLIQRQDPTGRNPQMQALLQQQRVRQHQQMLQSMSPSQRLQLQKQQQLRQQLQQQGTQQISPNVRPYEVGVCARKLMMYLYHLQQRPAENCITYWRKFVAEYFSPRAKQRLCLSQYESVGHHALGMFPQAAPDMWQCDLCGTKSGKGFEATFDVLARLIEIKFASGIIDELLYLDHPRENRFPNGLMMLEYRKAVQETVHEQFRVVREGHLRIIFSPDLKILSWEFCARRHEELLLRRLIAPQVNQLLQVAQKCQSTISESGSQGVSQQDIQSNSNMVLGAGRQLAKFMELQSLNDLGYPKRYIRTLQIS…
AT4G25520	AT4G25520.1	MNRTVVSGAVESSFSLTDAVGTEALNMQRSSGINNNMRIPTSPMSFSSNSVNIPGSLVLDGSAASMQHLPQQQQQQLLQQQTGQGSVPMRENNYSHVDKKPRLEVKQEDMLQQQILQQLIQRQDPTGRNPQMQALLQQQRLRQHQQMLQSMSPSQRLQLQQQQQLRQQLQQQGTQQIPPNVRPYEVGVCARKLMMYLYHLQQRPAENCITYWRKFVAEYFSPRAKQRLCLSQYESAGHHALGMFPQAAPDMWQCDLCGTKSGKGFEATFDVLARLIEIKFASGIIDELLYLDHPRENRFPNGLMMLEYRKAVQETVHEQFRVVREGHLRIIFSQDLKILSWEFCARRHEELLLRRLIAPQVNQLLQVAQKCQSTISESGSEGVSQQDLQSNSNMVLGAG…
AT4G36860	AT4G36860.1	MGWLTKILKGSSHKFSDGQCNGRYREDRNLEGPRYSAEGSDFDKEEIECAIALSLSEQEHVIPQDDKGKKIIEYKSETEEDDDDDEDEDEEYMRAQLEAAEEEERRVAQAQIEEEEKRRAEAQLEETEKLLAKARLEEEEMRRSKAQLEEDELLAKALQESMNVGSPPRYDPGNILQPYPFLIPSSHRICVGCQAEIGHGRFLSCMGGVWHPECFCCNACDKPIIDYEFSMSGNRPYHKLCYKEQHHPKCDVCHNFIPTNPAGLIEYRAHPFWMQKYCPSHERDGTPRCCSCERMEPKDTKYLILDDGRKLCLECLDSAIMDTHECQPLYLEIREFYEGLHMKVEQQIPMLLVERSALNEAMEGEKHGHHHLPETRGLCLSEEQTVTTVLRRPRIGAGY…
AT5G17890	AT5G17890.1	MEPPAARVTPSIKADCSHSVNIICEETVLHSLVSHLSAALRREGISVFVDACGLQETKFFSIKQNQPLTDGARVLVVVISDEVEFYDPWFPKFLKVIQGWQNNGHVVVPVFYGVDSLTRVYGWANSWLEAEKLTSHQSKILSNNVLTDSELVEEIVRDVYGKLYPAERVGIYARLLEIEKLLYKQHRDIRSIGIWGMPGIGKTTLAKAVFNHMSTDYDASCFIENFDEAFHKEGLHRLLKERIGKILKDEFDIESSYIMRPTLHRDKLYDKRILVVLDDVRDSLAAESFLKRLDWFGSGSLIIITSVDKQVFAFCQINQIYTVQGLNVHEALQLFSQSVFGINEPEQNDRKLSMKVIDYVNGNPLALSIYGRELMGKKSEMETAFFELKHCPPLKIQDV…
AT5G52950	AT5G52950.1	MAGDLLYAKTQRFVLLIDLNPLLIKPNSEQYLAVVISAAEKLLLFPPLSASLFSFKFFFSSLSSLLSSSKLSSLSISSSPLSFDLPNPTLVSLKRAIDAVKGYELRSSSTVATAASPRGVNVAANLRQIVYDYAWEPVVRDPEIGMIPGFTDGGLDVVRSNLVVMFSPISRDLDWVSEFLDVKSGDECFSDLDLFKSKLREIFYCVNELFDDRDIQLSWIDVKSGDERCELGLKSGFFDSGIRELGWGHCSTDSIVFGSSVVPFGLIYPAIGISPKLSTSQKFTLQASLEIADINGKPMECKCGGELEFSSSEIFSGKRCDEFINLASGTEPVNHDSLVEQFCDGSTKLSIKALRMCDDLIELERYTCDTFVVHQVSQDSDQDQEEESAFWADLVFQIL…
AT5G62090	AT5G62090.1	MASSTSGIFFQGDDESQSFINSHLTSSYGNSSNSAPGCGGPTGGYHNLSMVSGDMHNPVMMSVSTPGPSAGASSLVTDANSGLSGGGPHLQRSASINNESYMRLPASPMSFSSNNISISGSSVVDGSTVVQRHDPSVQLGGSSATSLPTSQTNQIPLSMARRASESFFQDPNNLTQARKKPRLDSKQDDALQQQILRQWLQRQDILQQQQQQQQQGQNPQFQILLQQQKLRQQQQYLQSLPPLQRVQLQQQQQVQQQQQLQQQHQQQQQQLQQQGMQMQLTGGPRPYENSVCARRLMQYLYHQRQRPSESSIVYWRKFVTEYFSPRAKKRWCLSHYDNVGHSALGVSPQAATDEWQCDLCGSKSGRGFEATFDVLPRLNEIKFASGVLDELLYLGVPSE…
AT5G66610	AT5G66610.1	MWCLSCFKPSTKHDPSEDRFEEETNIVTGISLYEDVILRQRRSEADQIEWAIQDSFNPQETSRCRQREEDDQIARGLQYVEETELDKSVVDEEDQQLSKIVEESLKEKGKSKQFEDDQVENDEQQALMVQESLYMVELSAQLEEDKNISTIPPLNEDAQLQKVIWESAKGKGQIEHFKDPVEEDGNLPRVDLNVNHPHSICDGCKSAIEYGRSVHALGVNWHPECFCCRYCDKPIAMHEFSNTKGRCHITCYERSHPNCHVCKKKFPGRKYKEHPFWKEKYCPFHEVDGTPKCCSCERLEPWGTKYVMLADNRWLCVKCMECAVMDTYECQPLHFEIREFFGSLNMKVEKEFPLLLVEKEALKKAEAQEKIDNQHGVVTRGICLSEGQIVNSVFKKPTM…
AT5G66620	AT5G66620.1	MASDYYSSDDEGFGEKVGLIGEKDRFEAETIHVIEVSQHEADIQKAKQRSLATHEAEKLDLATHEAEQLDLAIQEFSRQEEEEERRRTRELENDAQIANVLQHEERERLINKKTALEDEEDELLARTLEESLKENNRRKMFEEQVNKDEQLALIVQESLNMEEYPIRLEEYKSISRRAPLDVDEQFAKAVKESLKNKGKGKQFEDEQVKKDEQLALIVQESLNMVESPPRLEENNNISTRAPVDEDEQLAKAVEESLKGKGQIKQSKDEVEGDGMLLELNPPPSLCGGCNFAVEHGGSVNILGVLWHPGCFCCRACHKPIAIHDIENHVSNSRGKFHKSCYERYCYVCKEKKMKTYNNHPFWEERYCPVHEADGTPKCCSCERLEPRESNYVMLADGRW…
AT5G66630	AT5G66630.1	MPISDVASLVGGAALGAPLSEIFKLVIEEAKKVKDFKPLSQDLASTMERLVPIFNEIDMMQQGSNRGTSELKVLTETMERAGEMVHKCSRIQWYSIAKKALYTREIKAINQDFLKFCQIELQLIQHRNQLQYMRSMGMASVSTKADLLSDIGNEFSKLCLVAQPEVVTKFWLKRPLMELKKMLFEDGVVTVVVSAPYALGKTTLVTKLCHDADVKEKFKQIFFISVSKFPNVRLIGHKLLEHIGCKANEYENDLDAMLYIQQLLKQLGRNGSILLVLDDVWAEEESLLQKFLIQLPDYKILVTSRFEFTSFGPTFHLKPLIDDEVECRDEIEENEKLPEVNPPLSMCGGCNSAVKHEESVNILGVLWHPGCFCCRSCDKPIAIHELENHVSNSRGKFHK…

## Sheet: Other Crops
Crop Name	Ensemble Gene ID	Transcript ID	Gene ID	Protein Sequence
Brassica rapa	A01p002210.1_BraROA	A01p002210.1_BraROA.1	BrLIM1	MPMGWLTKILKGSSHKYSDGQANRRYNREDRSLDTPRYSAEGSDFDKEEIECAIALSLSEQEHVIPQDDKGKKVIEYKSETEEDDDEDEDEDEDEEDDDEEHMRAQVEAAEEEEKKVAQAQIEEEEKRRAEEAELGELEKQLAKARLEEEEVRRAKAQLEEDEQLAKALQESMNVGSPPPGYDSGSVFPSYPFLVPSRICTGCRAEIGHGRFLSCMGGVWHPECFCCHACDKPIIDYEVIPTNPAGLIEYRAHPFWMQKYCPSHERDGTPRCCSCERMEPKDTKYLILDDGRKLCLECLDSAIMDTNECQPLYLEIREFYEGLHMKVEQQIPMLLVERSALNEAMEGEKHGHHHLPETRGLCLSEEQTVTTVLRRPKIGAGYKLIDMITEPCRLVRRCE…
	A01p018080.1_BraROA	A01p018080.1_BraROA.1	BrLIM2	MNKPAVGSEALNMERSGGINNMLLPTSPVSFPSSNINIPGSLVLDGSASMHHLSQQAGQGSVPMGESNYSHIDKKPRLDVKQEDMWSQQQQFLHQLIQRQDLAGRNPQLQALLQQQRLMQQQQQQTLQSLSPSQRFQLQQQQLLRQQQGTQQMIPPNLRPYEAGVCARKMMMYLYHLQQRPAENFITYWKKFVAEYFSPRAKQRLCLSQYENAGHHALGMFPQAAPILSWEFCARRHEELLLRRLIAPQVNQLLQVAQKCQTTISESGVLGAGRQLAKLMELQSLNDLGYPKRYIRTLQISEVVKSMKDLMNFTGDHKLGPIEGLKRLLEQTATAKLQVQRMQEMEQLGNSGAMNGSSQAQMALTSGTMNGLTGNNNNNSSSNNQTVGRVPSRNNSFTA…
	A02p042350.1_BraROA	A02p042350.1_BraROA.1	BrLIM3	MGRTEAFIRFRDDVTKRFLAKPIPRESASEPRLTRSAGLGPLFDGLCGWVKSIPNNHHLSICNGCNSEIEDGLSINALGAIWHCQCLCCLHCHKPIAVDEISNSERKYHKLCYKEHCRPNCYVCRKKIPSSKKGIKYHKHPFWEDKYCPSHDDDGTAQCCSCERLQACGTEYIMLADNRRLCLECKESAVMDSYECKSLHFEIREFFKGLNMKVEKVFPLILVRKQALNKAEEEKTNGVVTRGICLSEEKMVTRVSRGRNKQLVGMAREESQRVVREPKVIAILILYGLPRLLTGYILAHEMMHAYLRLKGYRNLNTILEEGICQVLGHMWLESHRCSTNNATTSASSSSRITPSAAMSKIGDQSGFEKSLVEFCINQIETDESPVYGDGFRKVTEMMV…
	A02p057520.1_BraROA	A02p057520.1_BraROA.1	BrLIM4	MRSFVDIYIKGGTFVMAGGGLTPSSSASGIFFQGGGDDESQGGGGGGFMNSHFTSSYGNSSNPGCGGGPGYHNPAMMSVSTPGASSMLTDANSGGGGISGGGPHLQRSASINNESYMRLPASPLSFSSSSVADGSTVVQRPPPPHHDPRGGSSATSIPTSRRASETIGYWRKFVNEYFSPRAKKRWCLSHYDNVGHNTLGVSPQAATDEWQCDLCGSKSGRGFEATFDVLPRLNEIKFASGVIDELLYLSVPSERRFPSGIMVLEYAKAVQESVYEHIRVVREGHLRIIFSQELKILSWEFCTRRHEELLPRRLVAPQVNQLLQVAEKCQSTIDQSGPDGIHQQDLQANSNMVMAAGRQLAKSLESHSLNDLGFSKRYVRCLQISEVVSSMKDMIDFCR…
	A03p023000.1_BraROA	A03p023000.1_BraROA.1	BrLIM5	MDSSSYGVSHVSHISNPCIFGAGSSSSPEKKWNLMKWVSKLFKSGSNGGTGGARTNRHPPQFQEDENMVFPLPPSSSDDRSRASRDKEELDRALSVSLADDTNRPYGYGWSMDNNSDFPRPFHSGLNPSFIPPYEPSYQVRRPQSRICGGCNSDIGLGNYLGCMGTFFHPDCFCCDSCRYPITEHEFSLSGTKPYHQICFKELTHPKCEVCHHFIPTNDAGLIEYRCHPFWNQKYCPSHEHDRTARCCSCERLESWEVRYYTLDDGRSLCLECMETAITDTGDCQPLYHAIRDYYEGMYMKLEQQIPMLLVQREALNDAIVGEKHGYHHMPETRGLCLSEEQTVTSVLKRPRLGAHRLVGMRTQPQKLTRKCEVTAILVLYGLPRLLTGAILAHELMHG…
	A03p026220.1_BraROA	A03p026220.1_BraROA.1	BrLIM6	MKRKKQKLILFLYSPRCLNPETTQKIEKMSFTGTLDKCKACDKTVYVMDLLTLEGNTYHKNCFRCSHCNGSLVISNYSSMDGVLYCKRHFEQLFKESVKSLHTGGKTDKTNDQLTRAPSKLSSFFSGTQDKCATCQKTVYPLEKVTMEGECFHKTCFKCAHSGCPLTHSSYASLNGVLYCKVHFNQLFLEKGSYNNVHQAAANHRRSASSGASSPPHDDHKPEDEAVAPEGEGEGKEEEEAPEAAGEEPEPKAE
	A03p060610.1_BraROA	A03p060610.1_BraROA.1	BrLIM7	MNKATVSGAIESSFSLTDALNMQRNGGISNPRVPTSPMSFSNNINVPGSLVLDGSASMQQGGQGSVPVRENSYLHVDKKPKLEVKQEDMLQQQVLQQYIQRQDPGGRNPQLQALLHQQRLRQQQQQILQSMSPSQRLQLQQQQQLLRQQQGAQQIPPSVRPFEPGVCARKLMMYLYHLQQRPAENCITYWRKFVAEYFSPRAKQRLCLSQYESAGHHALGMVSQAAPDMWQCDLCGTKSGKGFEATFDVLARLNEIKFASGIIDEFLYLDLPRENRFSNGLMMLEYRKAVQETVHEQFRVIREGHLRIIFSQDLKILSWEFCARRHEELLLRRLIAPQVNQLLQVALKCQSTISESGSDGVSKQDLQSNSNMVLGAGRQLAKFMELQSLNDLGYPKRYI…
	A03p060620.1_BraROA	A03p060620.1_BraROA.1	BrLIM8	MNTLLHYGFIDQDIPLALTLLLLSKSNIVFWFTGNQTEVAALNTIPVRTWSFLVLGTGIGASASASASASASRSRSLLDRKFLSSVPMGENNYYHVDKKKKPKLEEVEQDDMLQHYNQYQNPPTGGQDVQLQAWRRQQNQFLQSQRPRHLPQQQYIQHQGPTIRNPQLQALLHRYRLRQHQQTLQLQLQQQQQLRRLLLQQQIPPNVCPFGGGMCAHRKFMMLLHHIKQRPEDNCITFWRAFVAEYFSPRAKQRLCFSQYKGAGHMLGTLPQGMWQCNHCGTKSGKGVEATFDVLPRLFEIKFASGFVNELLSLEDPRECRVSSGLIVLKYRKLVQTFEYEQCRVVHEGPFLIIFSQDLKILRWEFCVQRHEEFLPRRRIAPKVNQLLQVVAQQDLQTN…
	A04p001490.1_BraROA	A04p001490.1_BraROA.1	BrLIM9	QKEEDKKVRTMAFTGTLDKCKACDKTVYVMDLMTLEGMPYHKSCFRCSHCNGTLVISNYSSMDGVLYCKPHFEQLFKESGNFSKNFQSGKTEKSNDVTRAPSKLSSFFSGTQDKCAACKKTVYPLEKMAMEGESYHKTCFRCAHGGCPLTHSSYAALNGILYCKVHFSQLFLEKGNYNHVLEAANHRRTSEEEKIEPNVNEASPKEEEETSDAVPEEHES
	A04p005120.1_BraROA	A04p005120.1_BraROA.1	BrLIM10	MDTSEARNRKVVSVEKFDLEIPETAHQISSDSWFQVAFVLTTGINSAYVLGYSGTVMVPLGWIGGVVGLILATAISLYANSLIAKLHEFGGKRHIRYRDLAGFIYGKKMYRVTWGLQYVNLFMINCGYIILAGSALKAVYVLFRDDSVMKLPHFIAIAGVVCALFAIGIPHLSALGIWLGVSTILSLIYIVVAIVLSVKDGVNKPSRDYNIQGSSVDKIFTITGAAANLVFAFNTGMLPEIQATVKQPVVKNMMKALYFQFTAGVLPMYTVTFIGYWAYGSSTSTYLLNSVSGPLWVKALANISAFLQSVISLHIFASPTYEFMDTKYGIKGSPLALKNLLFRTVARGSYIAVSTLLSALLPFLGDFMSLTGAISTFPLTFILANHMYVVAMNDKLSPV…
	A04p040140.1_BraROA	A04p040140.1_BraROA.1	BrLIM11	MSFTGTLDKCKACDKTVYVMDLLTLEGNTYHKSCFRCSHCNGTLQMTTYSSMDGVLYCKTHFEQLFKESGNFSKNFQTGKTEKSNDQMTRAPSKLSSFFSGTQDKCASCHKTVYPLEKVNMEGECYHKTCFKCAHSGCPLTHSSYASLNGVLYCKVHFNQLFLEKGSYNHVHQAAANHRRTASSGASTPPSDDHKPEDNAAIPEGEAGGEEEAVPEAAAGEETEPVAES
	A05g500890.1_BraROA	A05g500890.1_BraROA.1	BrLIM12	MDSSSSSSSSSSYGVAHVSHISNPCIFGEAGSSSSSTYRDKKWNLMKWVSKLFKSGSSGGGGGGGARTNHHPPQFQEDENMVFPLHPSSLDDRSRGARDKEELDRAMSRSLADDRRRPHGYGWSMDNNSDFPRPFHGGLNPSSFIPPYEPSYQFRRRQRICGGCNRDIGMGNYLGCMGTFFHPECFCCHSCRYPITEHEIPTNDAGLIEYRCHPFWNQKYCPSHEYDKTGRCCSCERLESWDVRYYTLEDGRSLCLECMETAITDTGDCQPLYHSIRDYYEGMYMKLEQQIPMLLVQREALNDAIVGEKNGYHHMPETRGLCLSEEQTVTSVLKRPRLGAHRLVGMRTQPRKLTRKCEVTAILVLYGLPRLLTGAILAHELMHGWLRLKGYRNLNPEVE…
	A05p007050.1_BraROA	A05p007050.1_BraROA.1	BrLIM13	MAFTGTLDKCKACDKTVYVMDLLTLEGNTYHKSCFRCSHCNGTLVISNYSSMDGVLYCKTHFEQLFKESGNFSKNFQTGKTEKSNDHMTRAPSKLSSFFSGTQDKCATCHKTVYPLEKVNMEGECYHKTCFKCAHSGCPLTHSSYASLNGVLYCKVHFNQLFLEKGSYNNVHQAAAKHRRSASSGASSPPSEEQKPEDNASIPEGEGGGEEEAAPEAAGGEETEPVAES
	A05p027080.1_BraROA	A05p027080.1_BraROA.1	BrLIM14	MVPSEAPNPVGSGENVPTGGAPLPSQPAFPQFSNNMSMSMLGNAPNISSLLNNHSFVNGSGAESDPLSSVGFSGLSSFNASMVSPSSSGQVQGHQFSNQLLAEQQRNKKMEPQNFQQQQQQQFPTVRGGVGPVKLEPGQVSNDQQQQKMLRNLGSSVKLEPQQLQAMRSMAQVKMEPQQHSEQSLFLQQQRQQQQFLQMPGQSSSQAQMNNIFQQQRLMQLQQQQQLLKSMPQQRPQLPQQSLPLRPPMKPVYEPGMGAQRLTQYMYRQQHRPEDNNIEFWRKFVAEYFAPNAKKRWCVSMYGSGRQTTGVFPQDVWHCEICNRKPGRGFEATAEVLPRLFKIKYESGTLEELLYVDMPRESQNSSGQIVLEYAKATQESVFEHLRVVRDGQLRIVFSP…
	A06p007980.1_BraROA	A06p007980.1_BraROA.1	BrLIM15	MAFAGTTQKCMACDKTVYLVDKLTADNRVYHKACFRCHHCKGTLKLSNYNSFEGVLYCRPHFDQNFKRTGSLEKSFEGTPKIGKPDRPLEGERPAGTKVSNMFGGTREKCVGCDKTVYPIEKVSVNGTLYHRSCFKCTHGGCTISPSNYIAHEGKLYCKHHHIQLIKEKGNLSQLEGGGENAAKDKVVAA
	A06p016750.1_BraROA	A06p016750.1_BraROA.1	BrLIM16	MGWFNKIFKGSTQRFRLGNDHDHNGYYQSYPHDEPSADTDPDPDPDPDETHTQEPSTSEEDTSGQENEDIDRAIALSLIENSQGQTNNTCAANAGKYAMVDEDEQLARAIQESMVVGNTPRQKHGSSYDIGNAYGAGDVYGNGHMHGGGNVYANGDIYYPRPTAFPMDFRICAGCNMEIGHGRYLNCLNALWHPECFRCYGCRHPISEYEFSTSGNYPFHKACYRERYHPKCDVCSLFIPTNHAGLIEYRAHPFWVQKYCPSHEHDATPRCCSCERMEPRNTGYVELNDGRKLCLECLDSAVMDTFQCQPLYLQIQEFYEGLFMKVEQDVPLLLVERQALNEAREGEKNGHYHMPETRGLCLSEEQTVSTVRKRSKHGTGNWAGNMITEPYKLTRQCEV…
	A07g505820.1_BraROA	A07g505820.1_BraROA.1	BrLIM17	MWCLSCLKPSTSEDPFEAEIDLALDVSWEEADIQEAKQLAFALQESSLLQKQQEEKRRAGELEKDAQIARAFQYDETERELDNNSALEDETYEQPAKIAVESFQDKGKIKQFEEQVKNDEQVAQDLQNRFNKMAYEESPGLLYVLDDKDEQLAKTVKSSKEKRRSKQLEEQVKKDEQVAQDLQNRLNKRAFEESHDNAVLDELANTVKSFKEKRKSKQFEEQVKSDEQVAQDLQNLLSEMPYKESAGLHDNSVLGNEGEQFPKTVGRSLKVKGKEKILEDEQVKKDEELALVLQESLNMVEPPPPPPRIEERKSNPRRAALDVKKSSKEKGKGKKSEGEQVKKDEELALIIQESLNMVEPPPPPNEEHKSISRRAAFDVQEQLAKEKGKGKQIEDEQVK…
	A08p028710.1_BraROA	A08p028710.1_BraROA.1	BrLIM18	MNKPGVDSTTDGAGHEALNMQRSSGINNMRIPTPTPMSFSSNSINIPGSLVIDGSASMQQHLSQQQQQQAGQSSVPMRENDYSHVDKKPRIEENCISYWRKFVAEYFSPRAKQRLCLSQYESAGHHALGMFQQAAPDMWQCDLCSTKSGKGFEATFDVLARLIEIKFASGIIDELLYLDHPREHRFTNGLMMLEYRKAVQETVHEQFRVVREGHLRIIFSQDLKILTWEFCARRHEELLLRRLIAPQVNQLLQVAQKCQNTISESGSEGVSQQDLQSNSNMVLGAGRQLAKFMELQSLNDLGYPKRYIRTLQISEVVKSMKDLMNFTGEHKVGPIEGLRRLLEQTATSKLQRQKVQEMEHMGNSGAMNGSAQAQMALTQGTMNGLIGNNNNNNSSNSNN…
	A08p038490.1_BraROA	A08p038490.1_BraROA.1	BrLIM19	MGWLNKIFKGSNQRHPLGNEHYHHNGGYYENYPHEHSEPSAETDADHTQEPSTSEEETWNGKENEEVDRVIALSILEEENQRPETNTGAWKHAMMDDDEQLARAIQESMIARNGTTYDFGNAYGNGHMHGGGNVYDNGDIYYPRPIAFSMDFRICAGCNMEIGHGRYLNCLNALWHPQCFRCYGCSHPISEYEFSTSGNYPFHKACYRERFHPKCDVCSLFISTNHAGLIEYRAHPFWVQKYCPSHEHDATPRCCSCERMEPRNTGYFELNDGRKLCLECLDSSVMDTFQCQPLYLQIQEFYEGLNMTVEQEVPLLLVERQALNEAREGERNGHYHMPETRGLCLSEEQTVRTVRKRSKGNWSGNMITEQFKLTRRCEVTAILILFGLPRLLTGSILAH…
	A08p042800.1_BraROA	A08p042800.1_BraROA.1	BrLIM20	MAFAGTTQKCMACDKTVYLVDKLTADNRVYHKACFRCHHCKGTLKLSNYNSFEGVLYCRPHFDQNFKRTGSLEKSFEGTPKIGKPDRPLEGERPGGTKVSNMFGGTREKCVGCDKTVYPIEKVSVNGTLYHKSCFKCTHGGCTISPSNYIAHEGKLYCKHHHIQLIKEKGNLSQLEGGDNAGKDKVDAA
	A09p010890.1_BraROA	A09p010890.1_BraROA.1	BrLIM21	MHSTSSSSAVLFFCFSDYILVSFSVSDNPPQDPFEAEIDIVKQVSSNDAHVQEDEQLALAIQKSKEDEEEGRRTRDLEEHAQERGERQNNYDNSSSLKDKKEGQTSEESVKEKEKRKQFEEEVKHDEQLAVSPPPPLEEHDNISSEAPLDENEEQRIIWESLKDKGQTKPSEDEVIPPRSKCGGCHSEIEQGGSVDVFGVPWHPECFSCGACRNPIAVHEVQNHVSNSRGKFHKNCYNRYCYVCQEKVKIREYNSHPFWKEIYCPAHETDGTPKCCSCERLEPRETEFVMLDDGRWLCLECMDSAVMDTDEVQPLHFEIRDFFHGLFLPVEKEFSLLLVEKQALNKAEEEEKIDNQHGVVTRGICLSEEQIVTNVSKGPKMGENKQLTGKTTESQRVVS…
	A09p061560.1_BraROA	A09p061560.1_BraROA.1	BrLIM22	MSSFTGTQQKCKACEKTVYPVELLSADGVSYHKSCFKCTHCKSRLQLSRYSSMEGVLYCKPHYEQLFKESGSFTKNFQSPVKPAAEKSSPELTRTPSRVAGMFSGTQEKCATCSKTVYPIEKVTVESQTYHKSCFKCSHGGCPISPSNYAALEGILYCKHHFAQLFKEKGSYNHLIKSASIKRSAAAAVAAGAPAAAVPES
	A09p066620.1_BraROA	A09p066620.1_BraROA.1	BrLIM23	MAFTGTLDKCKACDKTVYVMDLMTLEGMPYHKSCFRCSHCNGTLVISNYSSMDGVLYCKPHFEQLFKESGNFSKNFQTAGKTEKSSDVTRAPSKLSSFFSGTQDKCAACKKTVYPLEKITMEGESYHKTCFRCAHGGCPLTHSSYAALNGILYCKVHFNQLFLEKGNYNHVLAAANHKRKSEEDKTETNEEHESEANPTEEEEEASGVPLEAGEEHDS
	A10p011550.1_BraROA	A10p011550.1_BraROA.1	BrLIM24	MVPSEAPNPVGSGDNNVPPPHLPSQPPFPSPLTQFSNNMSMSMPNISSLLNNNHSFANGSAESDIGFSGLSSSGQHFSNVSANQQQRSSTKMEPQNFQQQRGGGLAGVKLEPGGGQVSNEQKMLRSLGSVKLEPQQLQAMRNLAQVKMEPQHSEQSLFLQQQQQQQQQQQRQFLQMPGQSPQTQMNNILHQQRLMQLQHQQHLLKSLPQQRPQLPQQQRPPMRPVYEPGMGAQRLTQYMYRQQHRPEDNNIEFWRKFVSEYFAPNAKKRWCVSMYGSGRQTTGVFPQDVWHCEICNRKPGRGFEATAEVLPRLFKIKYESGTLEELLYVDMPRESQNSSGQIVLEYAKATQESVFEQLRVVRDGQLRIVFSPDLKIFSWEFCARRHEELIPRRLLIPQV…
Glycine max	GLYMA_09G146000	KRH38602	GmLIM1	MQKMQEMEQLANVQGLPTDRNTLNKLMALNPGMNNHMNNTHNMVNRGALSGSPQAALALNNYPNLLMRQNSMNSSPGSLHREGSLFNNSNLSPSSALQGAGPALIPGSMQNSPVGSFPSPHLPPQQQQQQQEVLQQRTLSANGLLQQNHSPGSQGNQTLQQQQMIQQLLQEMSNNNGGMQPQSLGGLTANGNIAKNAMGFGGHTPSLSGGSANVPGNNGPMSRNNSFKTASNSDSSAAGGNNGFNQRTSDMPQNLHLQDVVQDIGNEFSDNPFFNSDLDDNMGFSWKA
	GLYMA_01G179800	KRH76891	GmLIM2	MGWFTKLLKGSDYKILRGQYHGKYGEDRIWDNHHSSMDDLTDIEKEDIDRAIALSLSEEDHKGKKVVDYDSQSEDEELCKIDDEEDEHLVKVHLEEEERLAKIQQEEEERLAKIQQDERLAKIQQEDERLAKAQLEEDEQLARAIQESLKIGSPPRYDNDSSILSFPHLFPPGYRICAGCKTEIGQGRFLSCMGGVWHPECFCCHACHLPITDYEFSMSSNRPYHKACYREKHHPRCDVCKNFIPTNSSGLIEYRAHPFWLQKYCPSHELDGTPRCCSCERMESRDTKYLLLDDGRKLCLECLDSSIMDTHECQPLYLEIQEFYEGLNMKLEQQIPMLLVERQALNEAMEGEKNGHHHLPETRGLCLSEEQTVTTISRRPRIGAGYRAIDMITEPYRLI…
	GLYMA_02G059900	KRH69967	GmLIM3	MGWFTKLLKGSNRKSSGGRYHGKYEDDRISDNLDCSADDLTDIEKEEIGRAIALSLSEADKKGKKVIEDDSESEDDELCPLSDEEAESVGEVQQDEDDHHAKIQQDEDKHLDEVQLEEDEQLARAIQESLSISSPPRSETDSLFQPFAHLFPPVYRICSGCNAEIGHGRFLSCMGGYWHPECFCCHACKLPITDYEFSMSGNRRYHKSCYKELHHPRCDVCKNFIPPNSAGLIEYRAHPFWLQKYCPSHERDGTPRCCSCQRLESVDTKYLLLDDGRKLCLECLDSAIMDTHECQPLYVEIQEFYEGLHMKIEQQVPMLLVERQALNEAMEGEKNGHHHLPETRGLCLSEEQTVPTILRRPRIGAGYQLIDMITEPFRLVRRCEVTAILVLYGLPRLLT…
	GLYMA_02G251800	KRH73095	GmLIM4	MPLLLLISSLCHFHSSSSLFPSSLSHNIIIAFSSLIMASSSDVNHLSHPCIYGDYSSSRSERKSGFMKWLSKLFRGGSNRGRGCRHLHEPAEESIVRGAPSRALDDRGRAQKEKEDLGHAMALSSAEDLKRPNGYNWGEDTGDDYSKAPHDTLNSSAHPPFAPTPFYPHPHKYRRVCGGCNQEIMYGNCLGCMDTYFHPNCFRCHSCGYPITEREFSLSGKHPYHKSCFKELTHPKCEVCFQFIPINAAGLIEYRCHPFWSQKYCPSHEYDNTARCCSCERLEPLNIKYYRLEDGRSLCLECMESAIMDTGDCQPLYHSIRDYYEGMQMRIDQQVPMLLVEREALNEAIVGEKNGFHHLPETRGLCLSEEQTVTSIHRRPRIGGHRLIGMRTQPQKLTR…
	GLYMA_02G253700	KRH73126	GmLIM5	MSFIGTQQKCKACGKTVYPVDQLSAYHKACFKCSHCEGTLKLSNYSSMESVLYCKPHNEQLFKETGSFKKNFQSPSKQADKTTPELTRSPSKAASMFSGTKKSVLHVAKLLIRWRRPITNLVSNVHMAAVP
	GLYMA_03G013900	KRH65108	GmLIM6	MSFTGTLDKCTACDKTVYVVDLLTLEGITYHKNCFKCSHCKGCLTMSTYSSMDGILYCKTHFEQLFKESGNFSKNFAKSSEKQNDLNRTPSKLSSMFSGTLDKCSVCTKTVYPLEKMTLEGECFHKTCFRCAHAGCPLTHSNYAALDGVLYCRVHFAQLFMEKGNYSHVLQAAAHRRTGSSTPPLLEEPSEEPAPESHEDKTEDTS
	GLYMA_04G046200	KRH61425	GmLIM7	MAFAGTTQKCMACDKTVYLVDKLTADNRVYHKACFRCHHCKGTLKLSNYNSFEGVLYCRPHFDQLFKRTGSLDKSFEGTPKIAKPEKTGEEKPAATKVSSMFGGTRDKCAGCQKTVYPTEKVTVNGTPYHKSCFKCTHGGCVISPSNYIAHEGKLYCKHHHIQLIKEKGNLSQLEGDHEKSTEEEKINGEVVAAET
	GLYMA_04G179800	KRH63479	GmLIM8	MMASFAGTTQKCKACEKTVYLVDQLTADNKIYHKSCFRCYHCKGTLKLSNYCSFEGVLYCKPHFDQLFKKTGSLDKSFEGIPRTARLERSADQVQTNTKVSNLFAGTQEKCVACKKTVYPIEKVAVDGTSYHKACFRCTHGGCVISPSNYVAHEHRLYCRHHHTQLFKQKGNFSQLDKQENDEGVTENRITE
	GLYMA_04G241900	KRH64564	GmLIM9	MVPPGPPTPIGGAQSVSPSLLRSNSGMLGAQGGPMPPQSSFPSLVSPRTQFNNMNILGNMSNVTSILNQSFPNGVPNPGLSGPGNSQRGAIDTGAEKDPVSSVGNGMNFNNSSSTFVQSSIVNAASSGQGQGQQFSNPSSNQLLQDQQHSQQLEPQNFQHGQQSMQQFSAPLNTQQPPQPQQHFQSIRGGMGGMGPVKLEQVSNDQLGQQQQQQLQSLRNLASVKLEPQQMQTMRTLGPVKMEPQHSDQPLFMQQQQQQQQQQQFLHMSNQSSQAAAAQINLLRHHRLLQLQQQHQQQQLLKAMPQQRSQLPQQFQQQNMPMRSPVKPAYEPGMCARRLTHYMYQQQHRPEDNNIDFWRKFVAEYFAPNAKKKWCVSMYGSGRQTTGVFPQDVWHCEIC…
	GLYMA_05G034700	KRH57029	GmLIM10	MASFAGTTQKCTACEKKVYWVEQLTADNKVYHKSCFRCHHCKGTLKLSNYCSFEGVLYCKPHFHQLFKMTGSLDKSFEGVPRSVRVERSADQVQTNKVSRLFSGTQEKCVGCKKTVYPIEKVAVDGKSYHKSCFRCTHGGCVISPSNYIAHEHRLYCRHHHTQLFKQKGNFSQLDKHENVQVITEITITQHTENTTQHPDPSNGNTDTTPAEESS
	GLYMA_05G205800	KRH59846	GmLIM11	MAFSGTQQKCKACDKTVHFVEGLSADGAAYHKNCFRCSHCNGLLAISNYSSTEGVLYCKVHFEQLFKETGTYPKKSQSSGKPPLELNRAPSKLSAFFSGTQEKCSKCKKTVYPLEKLTVEGEFYHKSCFRCAHGGCFLTPSTYAALDGYLYCKPHFSQLFKEKGSYSYLSKQASLKKSEMQQQEQEAVEKATTTDDDRSESEPDTTTTTKEAEQADDDHSEQEH
	GLYMA_06G047000	KRH52105	GmLIM12	MPHFDQLFKRTGSLDKSFEGTPKIAKPEKTGEEKPAATKVSSMFGGTRDKCAGCQKTVYPTEKVTVNGTPYHKSCFKCTHGGCVISPSNYIAHEGKLYCKHHHVQLIKEKGNLSQLEGDHEKSAEQEKINGEVVAAET
	GLYMA_06G121500	KRH53369	GmLIM13	MRIQKPQVESSSLFVPSQFVDQFPDSVTVQFRNFQLSVSHGDCLKTVISKKMVPPGPPTPIGGAQSVSPSLLRSNSGMLGAQGGPMPPQSSFPSLVSPRTQFNNMNILGNMSNVTSILNQSFPNGVPNPGLSGPGSSQRGAIDTGAETDPLSSVGNGMSFNNSSSTFVQSSIVNAASSGQGQGQQFSNPSSNQLLPDQQHSQQLEPQNFQHGQQSMQQFSAPLNTQQPPQPQPHFQSIRGGIGGMGPVKLEQVSNDQLGQQQQQQLQSLRNLASVKLEPQQMQTMRTLGPVKMEPQHSDQPLFLQQQQQQQQQQFLHMSSQSSQAAAAQINLLRHHRLLQLQQQHQQQQLLKAMPQQRSQLPQQFQQQNMSMRSPAKPAYEPGMCARRLTHYMYQQQHR…
	GLYMA_06G185000	KRH54438	GmLIM14	MMASFAGTTQKCKACEKTVYLVDQLTADNKIYHKSCFRCYHCKGTLKLSNYCSFEGVLYCKPHFDQLFKKTGSLDKSFEGIPRTARLERSTDQVQTNSKVSNLFAGTQEKCVACKKTVYPIEKVAVDGTSYHKACFRCTHGGCVISPSNYVAHEHRLYCRHHHTQLFKQKGNFSQLDKQENDEGVTENTITE
	GLYMA_07G073600	KRH48190	GmLIM15	MSFTGTLDKCTACDKTVYVVDLLTLEGIPYHKNCFKCSHCKGCLTMCTYSSMDGILYCKTHFEQLFKESGNFSKNFAKSSEKQNELNRTPSKLSSMFSGTQDKCSVCTKTVYPLEKMTLEGECFHKTCFRCAHAGCPLTHSNYAALDGVLYCRVHFAQLFMEKGNYNHVLQAAAHRRTGSSTPPLLEEPSQEPAPPASHEDQTEEETPLE
	GLYMA_08G012700	KRH41147	GmLIM16	MAFSGTQQKCKACDKTVHLVEGLSVDGAAYHKNCFRCSHCNGLLAISNYSSTEGVLYCKVHFEQLFKETGAYPKKSQSSGKPPLELNRAPSKLSAFFSGTQEKCSKCKKTVYPLEKLTVEGEFYHKSCFRCAHGGCFLTPSTYAALDGYLYCKPHFSQLFKEKGSYSYLSKQTSLKKSEMQQEQEAVEKTTTTTTTDDDRSEPEPETTTTTTTMEAEQADDDHSEQEH
	GLYMA_09G146100	KRH38603	GmLIM17	MTPSRVSGSLTRSSSHSGIFFQGDGQSQNIVNSHLSSSFVNSSSTVPGAGCSNLGPVSGDINNAVLNTVTNSAPSVGASSLVTDANSALSSGPHLQRSASVNTDSYLRLPASPMSFTLNNISISGSSVMDGSSVQNQQQPQGASSATSLPASQTRPSLLQMGAQVPRSFIQDPNNMSHLSKKPRMDIKQEDIMQQQVIQQILQRQDSMQFQGRNPQLQAFLQQQQRLRQQQIFQSMPQLQRAHLQQQRQQLQQQVMQPSSAGKRPYDSGVSGVCARRLMQYLYHQRQRPNDNSIAYWIKFVAEYYSPRAKKRWCLSLYSNVGHHALGVFPQAAMDAWQCDICGSKSGRGFEATYEVLPRLNEIKFGSGVIDELLFLDLPRETRFPSGAMMLEYAKAVQE…
	GLYMA_09G146200	KRH38604	GmLIM18	MTPSRVAGGLTQSSSNSGIFYQGDGQSQNVVDSHLSSSFVNSSSTVPGAGRSNLGPVSGDINNAVLNTVANSAPSVGASSLVTDANSSLSGGPHLQRSTSVNTDSYLRLPASPMSFTSNNISISGSSVMDGSSVVQQSSHQDQNVQQLQQNKQQPQGASSATSLPASQTGPSTLQMGAQVPGSFIQDPNNMSHLSKKNRLDTKQEDMTQQQVIQQLLQRQDSMQFQGRNPQLQAFLQQQQQQQQRLRQQQMFQQMPQLHRAHLQQQQQQQQQMQLRQQQQQQQQQQVMQPSSAVKRPYESSVSGVCARRLMQYLYHQRQRPNDNSIAYWRKFVAEYYSLRAKKRWCLSLYSNVGHHALGVFPQASMDAWHCDICGSKSGRGFEATYEVLPRLNEIKFGS…
	GLYMA_09G261800	KRH40492	GmLIM19	MSFTGTTDKCKACDKTVYVVDMLTLEGIPYHKNCFRCSHCKGCLTMSTYSSMDGVLYCKPHFEQLFKESGNFSKNFQTAKSSDKQNETHKTPNRLSSMFSGTLDKCSVCSKTVYPLEKMTLEGECYHKNCFRCAHAGCHLTHSSYAALDGVLYCRHHFQQLFMEKGNYHHVLQSANHKKNATQSPAEPAEPAAEGEEEPPKPEESDSEKHTEEKPQNEA
	GLYMA_10G114300	KRH33303	GmLIM20	MASFAGTTQKCKACEKAVYLVDQLTADNKIYHKSCFRCYHCKGTLKNTPRASSSA
	GLYMA_10G256600	KRH35658	GmLIM21	MASFGGTTQKCMACAKTVYLVDKLTADSRVYHKACFRCHHCRNTLKLSNYCSFEGVLYCRPHYDQLYKRTGSLDKSFEGIPKIQKPEKPVTGNENTKVLANVFLGTRDKCVCCNKTVYPTERVTVNGTPYHKGCFKCTYGGCTVSSSNFITHEGKLYCKHHHIQLFKEKGNYSQLENEC
	GLYMA_11G062400	KRH28579	GmLIM22	MGWFTKLLKGSDHKILRGQYHGKYGEDRIWDNHHSSMDDLTDIEKEDIDRAIALSLSEEDHKGKKVVDEELCKIDDDEEDEHLVKVHLDEDERLAKIQQEEEERLAKIQQEDEHLAKIQQEEEERLAKIQQEDECLAKIQQEDERLAKAQLEEDEQLARAIQESLKIGSPPQYDNGSSILSFPHLFPPGYRICAGCKTEIGQGRFLSCMGGVWHPECFCCHACHLPITDYEFSMSSNRPYHKSCYREKHHPRCDVCKNFIPTNSSGLIEYRAHPFWLQKYCPSHELDGTSRCCSCERMEPRDTKYLLLDDGRKLCLECLDSSIMDTHECQPLYLEIQEFYEGLNMKLEQQIPMLLVERQALNEAMEGEKNGHHHLPETRGLCLSEEQTVTTISRRPRIA…
	GLYMA_11G223800	KRH31045	GmLIM23	MGDFVSSYTERKSGFMKWFGKIFNIGSSRGRGGGRHLQQPVEENMVWPAPARSLDDRARSRKEEEDLDHAIALSLGENFKRPTGYRWRTGTDEDYAKALQDRRFSSAHPPYAPVPFYPRGYGVPLHNRTCGGCNQEILYGNCLGVGHSYFHPDCFRCHSCRYPITEREFSLSGKHPYHKSCFKELTHPKCEVCHQYIPINAAGLIEYRCHPYWNQKYCPSHEYDNTARCCSCERLESRGERYYRLEDGRILCFECMESAITDTGECQPLYHSIRDYYEGMNMKIDQQVPMLLVGREALNEAIVGEKNGFHHLPETRGLCLSEEQTVTSVYRWPRIGGHRLISMRSQAQRLPRKCEVTAILVLYGLPRLLTGAILAHELMHAWLRLKGYQNLSLEVEEGI…
	GLYMA_11G226400	KRH31084	GmLIM24	MSFIGTQQKCKACEKTVYPVDQLSADGTAYHKACFRCSHCKGTLKLSNYSSMEGVLYCKPHFEQLFKESGSFSKNFQSPAKLADKTTHELTRSPSKAASMFSGTQEKCATCGKTAYPLEKVTVEGQAYHKSCFKCSHGGCPITPSNYAALEGILYCKHHFSQLFKEKGSYNHLTKSASVKRAAAAAATATATTVASVPES
	GLYMA_12G160000	KRH26214	GmLIM25	MGWFTKLLKGSNRKSSGGRYHGKYEDDRISDNLDCSAVITLSSSNDLTDIEKEEIGRAIALSLSEADKKGKKVIEDDSESEDDELCPLSDEEAESVGEVQQDEDDHHATIQQDEDKHLDEVQLEEDEQLARAIQESLSISSPPRSETDSLFQPLAHLFPPVYRICAGCNAEISHGRFLSCMGGYWHPECFCCHACKLPITDYEIPPNSAGLIEYRAHPFWLQKYCPSHERDGTPRCCSCQRLESVDTKYLLLDDGRKLCLECLDLAIMDTHECQPLYVEIQEFYEGLHMKMEQQVLMLLVERQALNEAMEGEKNGHHHLPETRGLCLSEEQNVPTILRRPRIGAGYQLIDMITEPFRLVLCQRGKKKDTKYRYERSFWSVLVGYLLQIATIGVEIP
	GLYMA_13G037600	KRH18102	GmLIM26	MVPPGPPTPIGGAQSVPLSLLRSNSGMLAGQGGGAVPSQTSFPSLVGQRNQFNNMNMLGNMSNVTSLLNQSFPNGIPNSGLGGPGSSQRSGGIDAGAEADPLSGVGNGMNFGNQLQSNLMNPGSSGQGQGPQFSNASGSQMLQDQQHSQQLPQNFQQHSQPSMQQFSGPLNAQQQQQQQQHFQSIRGGMGGVGQVKLEPQVNIDQFGQQQQLPSRNLAQVKLEPQQLQTLRNMAPVKMEPQHNDQQFLHQQQQQQQQQQQQQQQQQLLHMSRQSSQAAAAQMNHLLQQQRLLQYQQHQQQQQQLLKAMPQQRSQLPQQFQQQNMPMRSPVKPAYEPGMCARRLTHYMYQQQHRPDDNNIEFWRKFVSEYFAPNAKKKWCVSMYGNGRQTTGVFPQDVWH…
	GLYMA_14G062700	KRH15003	GmLIM27	MSFIGTQQKCEACDKTVYPVDQLSADGTAYHKACFKCSHCKGTLKLSNYSSMEGVLYCKPHYEQLFKETGSFKKNFQSPAKQAVKTTPELTRSPSKAASMFSGTQEKCATCGKTAYPLEKVTVEGQAYHKSCFKCSHGSCPITPSNYAALEGVLYCKHHFSQLFKEKGSYNHLIKSASIKREANSVPQA
	GLYMA_14G065000	KRH15044	GmLIM28	MAPSSDVNHLSHPCIYGDYSSSRSERKSGFMKWLNKLFRGGPNRGRGGRHLHEPAEESRVWGAPSRALDDRARAQKEKEDLGHAMALSSAEDLKRPNAHQGYNWGEDTGDDYSKAPRDTLNSSAHPPFAPTPFYPHEYRRICGGCNQEIMYGNCLGCMDTYFHPNCFRCHSCGYPITEREFSLSGKHPYHKSCFKELNHPKCEVCFQFIPINAAGLIEYRCHPFWSQKYCPSHEYDNTARCCSCERLEPLNIKYYRLEDGRSLCLECMESAIMDTGDCQPLYHSIRDYYEGMQMRIDQQIPMLLVEREALNEAIVGEKNGFHHLPETRGLCLSEEQTVTSIHRRPRIGGHRLIGMRTQPQKLTRKCEVTAILVLYGLPRLLTGAILAHELMHAWLRLNG…
	GLYMA_14G077800	KRH15263	GmLIM29	MGWLSRIFKGSDHNKLSEGHYYKEDAGYYLPSTSGVTNDAWNQSQNQNENEDIDRAIALSLVEETQKANNNVNDYRSQLEEDEQLARAIEQSLNLESPPRYGNENMYQPPIQYFPMGSRICAGCYTEIGYGRYLNCLNAFWHPECFRCRACNLPISDYEFSTSGNYPYHKSCYKESYHPKCDVCKHFIPTNPAGLIEYRAHPFWIQKYCPTHEHDGTTRCCSCERMESQEAGYIALKDGRKLCLECLDSAIMDTNECQPLHADIQRFYESLNMKLDQQIPLLLVERQALNEAREGEKNGHYHMPETRGLCLSEELSTFSRRPRLGTTMDMRAQPYRPTTRCDVTAILILYGLPRLLTGSILAHEMMHAWLRLKGYRTLSQDVEEGICQVLSHMWLESEL…
	GLYMA_14G119800	KRH15928	GmLIM30	MVPPGPPTPIGGAQPVPPSLLRSNSGMLGGQGGPVPSQTSFPSLVAQRNQFNNMNMLGNMSNVTSLLNQSFPNGIPNSGHGGPGNSQRSGGIDARAEADPLSGVGSGMNFGNQLQSNLMNPGSSGQGQGQQFSNASGSQMLPDQQHSQQLEPQNFQQHSQPSMQQFSAPLNAQQQQQQHFQSIRGGMGGVGQVKLESQVNNDQFGHQQQLPSRNLAQVKLEPQQLQTLRNMAPVKLEPQHNDQQFLHQQQQQQQQHQQQQQQQLLHMSRQSSQAAAAQMNHLLQQQRLLQYQQHQQQQQQLLKTMPQQRSPLSQQFQQQNMPMRSPVKPAYEPGMCARRLTHYMYQQQHRPEDNNIEFWRKFVAEYFAPNAKKKWCVSMYGSGRQTTGVFPQDVWHCEI…
	GLYMA_16G142700	KRH08326	GmLIM31	MGWFTKLLKGSNRKSSGGRYHGKYEDDRISENHDCSADDLMDIEKEEIDRAIALSLSEADQKGKKVIEDDSESEDDELCPLSDEEAECVEVQQDEDDHHAKIQQDEDKHLDEVQLEEDEQLARAIQESLSISSPPRSDSDSLFQPFAHLFPPVYRICAGCNSEIGHGRFLSCMGGYWHPECFCCHACKLPITDYEFSMSGNRRYHKSCYKELHHPRCDVCKKFIPPNSAGLIEYRAHPFWRQKYCPSHEGDGTPRCCSCQRMESVDTKYLLLDDGRKLCLECLDSAIMDTHECQPLYVEIQEFYEGLHMKIEQQVPMLLVERQALNEAMEGEKNGHHHLPETRGLCLSEEQTIPTILRRPRIGAGYQLIDMITEPFRLVRRCEVTAILVLYGLPRLLTG…
	GLYMA_16G198200	KRH09131	GmLIM32	MPPMTPSRVAGGLAQSSSHSGIFFQGDGQSQNVVNSDLSSSFVNSSSTVPGAGRSNLGPVSGGMNNAVLNSVPNSAPSVGASSLVTDANSALSGGPHLQRSASVNTDSYLRLPASPMSFTSNNISISGSSVMDGSSVVQQSSHQDQNVQQLQQNQQQPQGASSATSLPASQTGLSPLQMGAQVPGSFIQDPNNMSHLSKKPRMDIKQEDVMQQQVIQQILQRQDSMQFQGRNPQLQALLQQQQRLRQQQIFQSMPQLQRAHLQQQQQQQQQQQHQQQQMQLRQQLQQQVMQPSSAGKRPYDSGVSGVCARRLMQYLYHQRQRPNDNSIAYWRKFVAEYYSPRAKKRWCLSLYSNVGHHALGVFPQAAMDAWQCDMCGSKSGRGFEATYEVLPRLNEIKF…
	GLYMA_16G198300	KRH09132	GmLIM33	MTPLRVAGGLTQSSSNSGIFYQGDGQSQNVVNSHLSSSFVNSSSTVSGASRSNLGPVSGDMNNAVLNSVANSAPSVGASSLVTDANSALSGGPHLQRSASVNTDSYLRLPASPMSFTSNNISISGSSVMDVSSVVQQSSHQDQNVQQLQQNQQQPQGASSAMSLSASQTGPSMLQMGAQIPGSFIQDPNNMSHLSKKPRMDIKQEDMMQQQVIQQILQRQDSMQFQGRNPQLQAFLQQQQQRLRQQQMFQQMPQLHRAHLQQQQQQQQMQLRQQQQQQQQQQQQQQQQQQQQQQQQQQQQQQVMQPSSVVKRPYDSSVSGVCARRLMQYLYHQRQRPNDNSIAYWRKFVAEYYSPRAKKRWCLSLYSNVGHHALGVFPQASMDAWHCDICGSKSGRGFE…
	GLYMA_17G092600	KRH03352	GmLIM34	MASFAGTTQKCTACEKKVYWVEQLTADNKVYHKSCFRCHHCKGTLKLSNYCSFEGVLYCKPHFDQLFKMTGSLDKSFEGIPRSARVERSADQVQSNNKVSRLFSGTQEKCVGCKKTVYPIEKVAVDGKSYHKSCFRCTHGGCVISPSNYVAHEHRLYCRHHHTQLFKQKGNFSQLDKHDSVQVVITENTTQHPDPSNGNTDTTPAEESS
	GLYMA_17G234700	KRH05574	GmLIM35	MAFAGTTQKCMACDKTVYLVDKLTADNRVFHKACFRCHHCKGTLKLSNYNSFEGVLYCKPHFDQLFKRTGSLDKSFEGTPKIAKPEKNLEEKPAAAKVSSMFGGTRDKCAGCQKTVYPTEKVTVNGTPYHKSCFKCCHGGCVISPSNYIAHEGKLYCKHHHVQLIKEKGNLSQLEGDNEKSATNGKINGEEVATET
	GLYMA_17G247700	KRH05774	GmLIM36	MGWLSRIFKGSDHNKLSEGHYYKEDAGYYLPSTSGVTNDAWNQNQNQNENEDIDRAIALSLVEESRRANNNVNDYRSQLEEDEQLARAIEQSLNLESPPRYGNENMYQPPIQYFPLGSRICAGCYTEIGFGRYLNCLNAFWHPECFRCRACNLPISDYEFSTSGNYPYHKSCYKESYHPKCDVCKHFIPTNPAGLIEYRAHPFWIQKYCPTHEHDGTPRCCSCERMESQEAGYIALKDGRKLCLECLDSSIMDTNECQPLHADIQRFYDSLNMKLDQQIPLLLVERQALNEAREGEKNGHYHMPETRGLCLSEELSTFSRRPRLGTAMDMRAQPYRPTTRCDVTAILVLYGLPRLLTGSILAHEMMHAWLRLKGYRTLSQDVEEGICQVLAHMWLESEL…
	GLYMA_18G030900	KRG97788	GmLIM37	MSFIGTQQKCKACEKTVYPVDQLSADGTAYHKACFRCSHCKGTLKLSNYSSMEGVLYCKPHYEQLFKESGSFSKNFQSPAKLADKTTPELTRSPSKAASMFSGTQEKCATCGKTAYPLEKVTVEGQAYHKSCFKCSHGGCPITPSNYAALEGILYCKHHFSQLFKEKGSYNHLTKSASVKRAAAATAAATTAASVPES
	GLYMA_18G034100	RCW18843	GmLIM38	MAPPSDINHLSHPCIYGDFVSSYTERKSGFMKWFGKIFNIGSSRGRGGGRHLQQPVEENMVWPAPAKSLDDCARSRKEEEDLDHAIALSLGENFKRPTGYRWRTGTDEDYAKALQDRMFSSAHPPYAPVPFYTRGYGMQSHNRTCGGCNQEILYGNCLGVGHNYFHPDCFRCHSCRYPITEREFSLSGKHPYHKTCFKELTHPKCEVCHQYIPINAAGLIEYRCHPYWNQKYCPSHEYDNTARCCSCERLESRDERYYRLEDGRILCFECMESAITDTGECQPLYHAIRDYYEGMNMKIDQQVPMLLVGREALNEAIVGEKNGFHHLPETRGLCLSEEQTVTSVYRWPKIGGHRLIGMRSQAQRLPRKCEVTAILVLYGLPRLLTGAILAHELMHAWLR…
	GLYMA_18G230400	KRH00704	GmLIM39	MSFTGTTDKCKACDKTVYVVDMLTLEGIPYHKNCFRCSHCKGYLTMNTYSSMDGVLYCKPHFEQLFKESGNFSKNFQTAKSSDKQNETNKAPNRLSSMFSGTLDKCSVCSKTVYPLEKMTLEGECYHKNCFRCAHAGCHLTHSSYAALDGVLYCRHHFQQLFMEKGNYHHVLQSANHKKNVTPEPAEPAAEGDEEPPKPEESDSEEHTEEKPQNEA
	GLYMA_20G085200	KRG90348	GmLIM40	MASFAGTTQKCKACEKAVYLVDQLTADNKIYHKSCFRCYHCKGTLKNNPSQRESEKDSKFSLSRDTQMGDHP
	GLYMA_U030800	KRG88767	GmLIM41	MAFAGTTQKCMACDKTVYLVDKLTADNRVFHKACFRCHHCKGTLKLSNYNSFEGVLYCKPHFDQLFKRTGSLDKSFEGTPKIAKPEKNLEEKPAAAKVSSMFGGTREKCAGCQKTVYPTEKVTVNGTPYHKSCFKCCHGGCVISPSNYIAHEGKLYCKHHHVQLIKEKGNLTQLEGDNEKSATNGKINGEEVSAET
	GLYMA_U036900	KRG88471	GmLIM42	VNSHLSSSFVNSSSTVPGAGCSNLGPVSGDINNAVLNTVANSAPSVGASSLVTDANSALSGGPHLQRSAMMDGSSVVQQSSHQDQNVQQLQQNQQQLQGASSATSLPASQTGPSLLQMGAQVPRSFILDPNNMSHLSKKPRMDIKQEDIMQQQVIQQILQRQDPMQFQGRNPQLQAFLQQQQRLRQQQIFQSMPQLQRAHLQQQQQQRPNDNSIAYWRKFVAEYYSPRAKKRWCLSLYSNVGHHALGVFPQAAMDAWQCDICGSKSGRGFEATYEVLPRLNEIKLGSGVIDELLFLDLPRETRFPSGAMMLEYAKAVQESVYEPLRVVREGQLRIIFTQDLKFCARRHEELLPRRLVAPQVNQLIQVAQKCQSTIAESGADWVSQQDLQTNSNMVLTAG…
Chenopodium quinoa	AUR62013477	AUR62013477-RA:cds	CqLIM1	MAQNSNSNDQGSVQAAVMQIASSNGVTSVNNNSLNVPSTSTSQSTIAGLLHQNSMNSRQQNPMNNANSPFGGGSSVQMPSPGGSSSTMQQTQPNPSPFQSPTPSTSNNPPQTSHGSLAATTNHMNSVNSPAMSNIHQPALSGDGDTNDSQSTVQKMLQEMMMNSQHNGGGMMGIGSLGSDAKNVSGILPMSSNSALNGLVGNGPTNSNSSMGGGPLGGMGGGMGQASMVNGIRSAMGNNSVVMNGRVGMASMARDQSVNHQQQDLGNQMLSGLGAVNGFNSLQYDWKPSP
	AUR62003209	AUR62003209-RA:cds	CqLIM2	MGWLSKIFGGSSNSHRISEGQYHGRYGEDTIWDGPTTSGDAWSDSGNEDIDRAIALSLAEEEERQQEKDQKGKKVIDHDSLLEEDELLAKALQESLNMESPAQTPPPTPPRPPPQYDRGTMMQPYPFFSYGYRTCSGCGAEIGHGRYLSCMGGFWHPECFRCQACNEPISDYEIPTNAAGLIEYRAHPFWMQKYCPSHEYDRTPRCCSCERMEPKGTEYLGLDDGRKLCLECLDSSIMDTNECQPLYIEIREFYEGLNMKVEQQVPLLLVERQALNEAMEGEKQGHHHMPETRGLCLSEEQTVRTILKRPKIGGRHQIMDMITEPYRLIRRCEVTAILILYGLPRLLTGSILAHEMMHAWLRLNGYPNLRPEVEEGICQVLAHMWLESEIIAGSGSSSG…
	AUR62004324	AUR62004324-RA:cds	CqLIM3	MAFTGTLDKCKACDKTVYFVDLLSADGATFHKSCFRCSHCNGTLVMSNYSSMDGVLYCKTHFEQLFKESGDFRKNFQAGPKTDRQYEQGRTPNKLSSFFSGTQEKCPACNKTVYPLEKITMEGESYHKTCFRCAIGGCSLTHSSYAALDGILYCRHHFQQLFMEKGTYSHVKAAAKKNASSLSEAREDEPTEPVAEAKAAVETETIPAEETAEA
	AUR62008031	AUR62008031-RA:cds	CqLIM4	MGWLSKIFGGSSNSHRISEGQYHGRYGEDSIWDGPTTSGDAWSDSGNEDIDRAIALSLAEEEERQQEKDQKGKKVIDHDSLLEEDELLAKALQESLNMESPAQTPPPTPPRPPPQYDRGTMMQPYPFFSYGYRTCSGCGAEIGHGRYLSCMGGFWHPECFRCQTCNEPISDYEIPTNAAGLIEYRAHPFWMQKYCPFHEYDRTPRCCSCERMEPKGTEYLGLDDGRKLCLECLDSSIMDTNECQPLYIEIREFYEGLNMKVEQQVPLLLVERQALNEAMEGEKQGHHHMPETRGLCLSEEQTVRTILKRPKIGGRHQIMDMITEPYRLIRRCEVTAILILYGLPRLLTGSILAHEMMHAWLRLNGYPNLRPEVEEGICQVLAHMWLESEIIAGSGSSSG…
	AUR62008273	AUR62008273-RA:cds	CqLIM5	MASFGGTTQKCKACEKTVYLVDQLTADSKVYHKACFRCHHCKSTLKLHNYSSFEGVLYCKPHFDQLFKMTGSLDKSFEAAPRAVRERSSEQVQTSSKVSSMFGGTQEKCVSCQKTVYPIEKVAVDGSSYHKGCFRCCHGGCVISPSNYVAHEHRLYCRHHHSQLFKQKGNFSQLATQHHANGISDGVINGVSNGVTSEVTNGVANGVAEGVTENTVASA
	AUR62013478	AUR62013478-RA:cds	CqLIM6	MVPSGPSTPIGGTQSVNPSLLRSNSGMLGGQGGSMPSQGGFPSLVSPRNQYNNVNLLGNVANVSSLLNQSYGNGGANSGIGVGNGPRGGLDVGAESDPLSGIGNGMGFNPASSYGTSNMVNPSSSGQSQGQGQGQQFPNSSGNQMLQDQAQSQQLESQNFQHQQQQFPANQQPQQQQYRGGLGGVGPVKLEPQASSDQHGPPQQQQLQPLRGLSQGIPQQRSQTHQQFPPQNMPLRSPVKPVYEPGTCARRLTHYMYQQQHRPEDNNIDFWRKFVAEYFALNAKKKWCVSMYGSGRQTTGVFPQDVWHCEICKRKPGRGFEATVEVLPRLFKIKYESGTLEELLYVDMPREYQNSSGQIVLDYAKAIQESVFEQLRVVRDGQLRIVFSPDLKVSQLGTA…
	AUR62017249	AUR62017249-RA:cds	CqLIM7	MYRFEVMWLRDENCAEIIANAWEAGGDIVSKIACTSNRLSKWSKEKFGDFAKEMADCRAHMKCLMSEYQSDDIIAQMRALDDRMDESESREEAYWRQRSRQDWLKNEYRDEEVITEVLVSYFEELFATSSLTDMEAVIEKVESKVTESQHCSLAAPFIAGESKSSSKLSSMFSGTQDKCATCKKIAYPLEKIVVEGENYHKSCFRCAKGGCFLSASNYAALDGYLYCKPHFAQLFKEKGSYNYLKNSISMKKNNFAPPSLEENKQHTTSELEVAQGKEKESSQEE
	AUR62017290	AUR62017290-RA:cds	CqLIM8	MNFSYQHQNQMSDEEEFAQMLSSCISYGDGYLSSPNGSSPNTWGTSINISHSVAHHQGSQFVHGESSSGARIKDTSSIADANSPFSGVPYMPGNGGNNINIFTNCGIVSCTVRENFPAQQQTFQPGQIYPKRNGRQGDQLPSPTYSPQMMMQTNQASITPFMKYKKPRIEMTQENYMHSFSVPQQSPTQVPMQFRSYDPVTGSWLHQQNVVPNQQQKQSPLSVPSTQRHPMQSQPPQQLTGDVLKQLTTTAAVSGSICLRQLVFFIHDRQNRPPDNNIGFWREFVKQYYSPMAKKRLCLSMTSMINRDRHQKVWMCDLCGSNAANAGKGFETSYELLPRMSQVYFKNCVEDELLYLNSPVETILPSGSMMLTFNKAVQQSIYKNIHVAHQGQLRIVFTP…
	AUR62021232	AUR62021232-RA:cds	CqLIM9	MAPSRVAGGLSQSSASSGIFFQGDSQSQNVINSHLSSSFGNTANSISGTGRSNLGPLSGDVNQTVLNSVANSGPSVGASSLVTDANSAFSGGPHLQRSASINTESYLRLPASPMSFTSNNISVSGSSVIDGPTTGQQGSHHDPNSRQAMQNQHQFPQGASGASSLLQHQFPQGASGASSLPTSQTGQLAHSLGSRLHNSFIQDPANVSHLQKKPRLDIKQEDYLQQQVLQQFLQRPDPMQLQSHNPQLQAILQQQRLRQQQQFLQAMPPMQRNPQDTGGVCARRLMQYLYHQRQRPQENTIAYWRKFVAEYYAPRAKKRWCLSLYENVGQHALGVFPQAAMDAWHCDICGSKSGRGFEATYEVLPRLNEIKFGSGVIDELLFVDVPRERRFGNGIMMLE…
	AUR62022471	AUR62022471-RA:cds	CqLIM10	MATITSTNPKCKACDKTVYLVDKLTADNKVYHKACFRCHHCKGTLKLSNYNSFEGVLYCRPHFDQLFKLTGSLDKSFEGTPKTKPDRTVDSEKPPSKVSSMFGGTRDKCAGCSKTAYPTEKVTVNGSAYHKSCFKCFQGGCTISPSNYIGHEGRLYCKHHHTQLIKEKGNLSQLEGDLENSTKIREVAAES
	AUR62022790	AUR62022790-RA:cds	CqLIM11	MADSTEIQHFSQPCIYGLSAHPNTEKKSRFMKWLSKIFKGSSGGGGGGGGSSRGSSAGGRHPQFLEDENMVWRAPSRSLDDRPRASKDQDELDRALALSLSDDFKRPGGYKRRTDNDDDTARGLQDSLHRPSYIPYMPTYPDYPPYDPVPFFPRSYRLCSGCNGEIGYGNYLGCMGTFFHPECFCCRSCRLPITEHEIPTNAAGLIEYRCHPFWTQKYCPSHEHDHTARCCSCERLESWNTRYIALGDGRSLCLECMESAIMDTGDCQPLYHAIRDYYEGMNMRIDQQIPMLLVERQALNEAIVGEKNGFHHMPETRGLCLSEEQTVTSILRRPKIGGHKLVGMRTQPQKLTRKCEVTAILVLYGLPRLLTGAILAHELMHGWLRLKGYRNLSPEVEEG…
	AUR62022829	AUR62022829-RA:cds	CqLIM12	MSFTGTQQKCKVCDKTVYVMDQLSADGVAYHKSCFKCNHCKSRLQLHSFSSMEGVLYCKPHFEQLFKESGNFNKNFQSPPTRLLAEKSPDLKPELTRSPSKAASMFSGTQEKCTTCSKTVYPIEKVTVENQFYHKSCFKCSHGGCSITPSNYAALDGILYCKHHFSQLFREKGSYAHIMKSASIKRAAALVPEGVAAAVPAPES
	AUR62033338	AUR62033338-RA:cds	CqLIM13	MAFTGTLDKCKACDKTVYFVDLLSADGATFHKSCFRCSHCNGTLVMSNYSSMDGVLYCKTHFEQLFKESGDFRKNFQTGPKTDRQYEQGRTPNKLSSFFSGTQEKCPACNKTVYPLEKITMEGESYHKTCFRCAIGGCSLTHSSYAALDGILYCRHHFQQLFMEKGSYSHVKAAAKKNASSLVEAREDEPEANTAELVVEAKAAVETETIPADKTAEA
	AUR62037417	AUR62037417-RA:cds	CqLIM14	MATITSTNPKCKACDKTVYLVDKLTADNKVYHKACFRCHHCKGTLKLSNYNSFEGVLYCRPHFDQLFKLTGSLDKSFEGTPKTKPDRLVDSEKPPSKVSSMFGGTRDKCAGCSKTAYPTEKVTVNGSAYHKSCFKCFQGGCTISPSNYIGHEGRLYCKHHHTQLIKEKGNLSQLEGDLENSTKQWISRMRNRVEDILGVDLAEAIREDREDGHGCARELRFDSEMGSDYESVHGGENLGSDYESVHGGENLGSDYESVHGENVVDGEGFTTPKKGRKMVQTVFGVEEEIPPPILGMVFGSWDELDTYFWSYARQKGFGIVRAASGWVKVKKELGTGKCCKQRRNAKWTCDCYGRPSRKRKVDPLKE
Solanum lycopersicum	Solyc01g094315.1	Solyc01g094315.1.1	SlLim1	MAFTGTLDKCSACDKTVYFVDLLSADGVTYHKSCFKCSHCKGTLVTRAPSKLSALFSGTQDKCAACDKTVYPLEKVTMEGESFHKSCFKCAHGGCALTHATYASLDGNLYCKHHFAQLFMEKGNYQHVLKAANNKKNSAAVTPLNDDENNAVENSST
	Solyc03g026190.3	Solyc03g026190.3.1	SlLim2	MAPSRVAGGMAHSSSSSGIFFQGDGQSQVAGNSHLTSSFGNSSNSLPGNARSSLGPLSGDVSNTVLNSVASSGPSVGASSLVTDANSGLSGGPNLQRSASINTESYMRLPASPLSFSSNNISVSGSSVMDGSSVAQQSSNQDPNSQQPQHNQQLHGTSSATSLPTSRVGQVQLANGQGLRVPGSFIQDPVALSQMQKKPRLDIKQDDVMQQQVLQQLLQRQDPVHMQNPSPQLQALPVSGMKRPSDGVLCSRRLMQYLYHQRQRPSDNSIAYWRKFVAEYYSPRAKKRWCLSLYENVGHHSLGVFPQSTMDAWHCDICGSKSGRGFEATFEVLPRLNEIKFSSGVIDELLFLDFPRECRFPSGLMMLEYAKAVQESVYEQLRVVREGRLRIIFTSDLKI…
	Solyc03g079910.3	Solyc03g079910.3.1	SlLim3	MSSSNVNQFSQPCIYGNVSKVPRFDFFRCLTYTLLSISLELRKKISFFDDDDIIVGFKAGYFVSSYAERKSRFMKWLTKIFKGNRGLPRGQQPQFLGDENMVWRAPARTLDDHSKASKEKEELDHATAVSLSEDLKRPGYKCRTDNDEDLERSLDHDLSSSSYPPYPPPYAPSYAPWEYNPRSYRICNGCHGDIGSGNYLGCMGTFFHPECFLCRACGYPITEHEFSLSGNNTYHKSCFREMTHPKCEVCFQFIPTNAAGLIEYRCHPFWSQKYCPSHEHDVTKRCCSCERLEPWNARYVSLGDGRSLCLECMESAIMDTGDCQPLYHAIRDYYEGMNMKIEQQVPMLLVERQALNEAIEGEKHGFHHMPETRGLCLSEEQTVTSILKRPRMGGREVVG…
	Solyc03g114000.3	Solyc03g114000.3.1	SlLim4	MATFGGTTQKCKACEKTVYLVDQLKADSRVYHKACFRCNHCKGTLKLGNYNSYEGVLYCRPHFDQLFKMTGSLNKSFEGGPRTVKERSLDKAQANNKVSALFGGTQDKCVACKKTVYPLEKVAVDGTSYHRPCFKCSHGGCVISPSNYVAHDHKLYCRHHHTQLFKQRGNFSHMEDHEKIKGVIENGKA
	Solyc04g077780.3	Solyc04g077780.3.1	SlLim5	MAFAGTTQKCMACDKTVYLVDKLTADNRIYHKACFRCHHCKGTLKLGNYNSFEGVLYCRPHFDQLFKQTGSLDKSFEGTPKIVKPQKLIDSEKPQVAKVTSMFGGTREKCFGCKNTVYPTEKVSVNGTPYHKNCFKCSHGGCVISLSNYIAHEGRLYCKHHHIQLIKEKGNLSKLEGDHETIPAITTEVTAES
	Solyc04g079840.3	Solyc04g079840.3.1	SlLim6	MGWLNKIFRGSSHKISEGQYDWRCEGHTEEDDPSTAEDSWSEIEEIDRAIAISLSEEEQKGKIVIDSESQLKEDEQLARALQESLNVESPPQHVSRNDHGGGNVYGNGNFYHPVPFPYSASFRVCAGCSTEIGHGRFLSCMGAVWHPECFRCHACNQPISDYEFSMSGNYPYHKTCYKEHYHPKCDVCKHFIPTNAAGLIEYRAHPFWSQKYCPFHEHDGTPRCCSCERMEPRDTRYIALDDGRKLCLECLDSAIMDTSQCQPLYYDIQEFYEGLNMKVEQKVPLLLVERQALNEAMDGERHGYHHMPETRGLCLSEEQTISTVRTSSDIHFFSLFMILETEKLNIFYSNGKRKLLLTTNCQIQRRPRIGAGNRVMDMRTEPYKLTRRCEVTAILILYG…
	Solyc05g049870.3	Solyc05g049870.3.1	SlLim7	MAFTGTLDKCKACDKTVYFVDLLSADGATFHKSCFKCSHCKGTLVMSNYSSMDGVLYCKPHFEQLFKESGNFSKNFQTSSKSEKESSLAKAPSKVSAMFSGTQDKCAACSKTVYPLEKVILEGEAFHKSCFKCAHGGCALTHATYAALDGVLYCKHHFAQLFMEKGSYQHVLKATTNKKSTVTPVDDDDNNNNNNNNDDDDKPANEEDKANDHDKADEKEPNDENEQS
	Solyc05g052780.3	Solyc05g052780.3.1	SlLim8	NKLKIFLCFFFLPFIILSLAHSPRKKHSLHPPLTLAASQASLHQQHHFFFDLPIVKEVGGSDLGVEIMSFTGTQQKCKACEKTVYPVELLSADGISYHKSCFKCTHCKGTLKLSSYSSMEGVLYCKPHFEQLYKESGNFNKNFQSPVKSAEKLTPMLTKSPSKAAGMFSGTQEKCATCGKTAYPLEKVTVENQSYHKSCFKCSHGGCSLNPSNYAALDGILYCKPHFSQLFKEKGSYNHLIKSASMKRPAATVPDS
	Solyc05g052910.3	Solyc05g052910.3.1	SlLim9	MSSSSVNHISQPCIYGHFVSSTTERKSRLMKWLSKLFKGGGSGNRGQQPQFLGDENMVWRAPARSMDDNSRTNKEKEELDRAIALSLAEDLRRPKGYRWRTDQDEDLARSLQDNSNSSSHPPKYAPSYAPWEYNPNSYRKCSGCNKDIISGNYLGCMETFFHPECFLCRACGVPITEYEFSLSGNNTYHKSCFKEMTHPKCEVCHQFIPTNGAGLIEYRCHPFWSQKYCPAHENDNTKRCCSCERLESRNARYMSLGDGRSLCLECMESAIMDTGDCQPLYHSIRDYYEGMNMKIDQQVPMLLVERHALNEAIEGEKHGLHHMPETRGLCLSEEQTVTSILRRPKFGGRGLIGIRTHPQKLIRRCEVTAILVIYGLPRLLTGAILAHELMHAWLRLKGY…
	Solyc06g059750.3	Solyc06g059750.3.1	SlLim10	MVPTGPPNPIGGSQSVPASLLRSNSGVMGGQGGSMPSPGGFPSMVSPRTMFGNMHMLGNASNVSHQSFANGGPNTGLAGPGSSQRGPVDNGAESDPLSGVGNGMGFSAPSTSFMSSAMVTNPDSSRVQGQQFPNPAGNHMLTDQQRSQQLDSQNFQHNQQLQQFPSPINSQAQQQQHQFQSMRGGLGSLAPVKMETQVTNDQTPQQLQALRNLAPVKMEPQQIQSMRGLAPVKVEQQQSDPSLFLHQQQQQQFLQMSRQSPQAAAAAQLLHQQRLMQFQHHHQLLKTAPQQRNPLQQQFQPQNLAVRPPVKPVYEPGMCARRLTHYMYQQQHRPEDNNIEFWRKFVAEYFAPNAKKKWCVSMYGSGRQTTGVFPQDVWHCEICSRKPGRGFEATAEVLP…
	Solyc06g059760.3	Solyc06g059760.3.1	SlLim11	MVPTGPPNSLGGSQPVPSSLLRTNSGVMGGQGGSMPSPGGFPSMVSPRTMFGNMNMLGNAPNVSHQSFANGGPNAGLAGPGNSQRGPVDHGAETDPLSGVGNGMGFSAPSTSFMSSAMATNPNSSQVQGQQFPNPSGNHMLTDQQRSQQLDSQNVQHNQQLQQFSSPINSQTQQQQHHFQSMRGGLAPVKMETQVTNDQTPQQLQALRNLAPVKMEPQQVQSMRGLAPVKVEQQQSDPSLFLHQQQQQQFLQMSRQSPQAAAAAQLLHQQRLMQFQHHHQLLKTAPQQRNPLQQQFQPQNLAVRPPVKAVYEPGMCARRLTHYIYQQQHRPEDNNIEFWRKFVAEYFAPNAKKKWCVSMYGSGRQTTGVFPQDVWHCEICSRKPGRGFEATAEVLPRLF…
	Solyc06g071310.3	Solyc06g071310.3.1	SlLim12	MASFGGTTQKCKACEKTVYLVDQLTADNKVYHKACFRCHHCKGTLKLSNYNSFEGVLYCRPHFDQLFKMTGSLDKSFEGAPKTVRERSADQVLFEHTSSSTFTTYIFVHFSLPADLIIDCLVFISQGSNSKVSSLFGGTQDKCVACKKTVYPLEKVAVDGTSYHRPCFKCSHGGCVISPSNYVAHEHRLYCRHHHTQLFKERGNFSQMEDHEKN
	Solyc08g007940.3	Solyc08g007940.3.1	SlLim13	MSSFGTQTKCKACDKTVYAAEVISAGGVNYHNTCFRCSHCNGRLANRSPSKLSSLFCGTQEKCASCKKTVYPLEKVTVDGEFYHQSCFKCAHGGCKLTTSSYAALDGLVYCKPHFSQLFKEKGSYNHLTTATNKKNHSADEHEEGSTTTTTDVDEPPQPPVEETQD
	Solyc08g080740.3	Solyc08g080740.3.1	SlLim14	MAFTGAPQKCKVCEKTVYIAEMISTSGVAYHNTCFRCNHCNGRLALSTYSTLDGVLYCKPHFEQIYKEKGGAPLKHSASLGRQNELNRSSSKVSALFSGTQDKCAACKKTVYPLEKVTVDGEMYHKICFRCVHGGCKLTTSSYAAFDGGLYCKPHFSQLFKEKGSYNHLSKNASMKKNESLINVEQEGSSTNTR
	Solyc10g017520.3	Solyc10g017520.3.1	SlLim15	MSNYSSMDGVLYCKTHFEQLFKECGNFSKNFQTSPKPDKENALARTPSKLSAMFSGTQDKCAACTKTVYPLEKVTMEGESFHKSCFKCAHGGCPLTHATYASLDGILYCKHHFAQLFMEKGTYQHVLEAANNKKNADQAAAIEVVEDEATTTDEQPEKEPHEEESQE
	Solyc11g005990.2	Solyc11g005990.2.1	SlLim16	MANDKILLSPSAPLPEERNVVTQPQNVPKPRHRPMKFKQIQDSSVSEKQFHSGNMISFGQSDPQGLFGSSGVGLLDKDTAMSRPAPNMLLLSDQPITTNKEASAVIIKQEPFVAPLIPEYTFRNEKKKLLEDAFAPSFSLMKLAYQQGMLSSPRLRDQENAKILEALDKERSMYRPGQNVVQSLEHQIAKNKECLVPPKILEESLRKGKQKLIEESLPPTFPQMNVASQLPSVSLMNGPCPSRASQINLMLLLQKQMQLSRTYEKLPAVVPDVRSIYTPEMCAQRLKLYMYRKQQRPRDNNLEFWVNLVAEFFAPNGKERVCFSSNECRELIGCIFPKDKWCCGICNVRPTAGFETSAEVLPRLWKNKYDTGMLDELLYMDKPEERYTLCGHIVLNYPK…
	Solyc11g044740.2	Solyc11g044740.2.1	SlLim17	MTFAGTTQKCNACDKTVYLVDRLAADNRVYHKACFRCYHCKSTLKLSNFNSFDGVIYCRPHFDQLFKRTGSLDKSFEGTPKITKPEKTVDNENGTSNKVSSLFAGTREKCVCCTKTVYPIEKVTVNGAAYHKACFKCSHGGCTISPSNYIAHEGTLYCKHHHIQLFKEKGNYSQLEIDHEIEPALPPQIAMES
	Solyc12g088320.2	Solyc12g088320.2.1	SlLim18	MAFAGTTQKCMACEKTVYLVDKLTADNRVFHKACFRCHHCKGTLKLSNYNSFEGVLYCRPHFDQLFKRTGSLDKSFEGTPKIVKPEKDEKPHAAKVSSMFVGTREKCFGCKNTVYPTEKVSVNGTPYHKSCFKCSHGGCVISPSNYIAHEGRLYCKHHHVQLIKEKGNLSQLEGDHDKNSSVRTTES
Vigna radiata	Vradi0184s00110	Vradi0184s00110.1	VrLIM1	MRTRKPQVQSFTLFVHSHFVDHSQDSVTVQFRKFQLSRFMRELFGGCSFKGASAIVMFRIKECFLVLVFFGVWLVFDKTQHHVLLLDHREDFCLELGVEVVLSGLSVVSVPSFSQAVVKMVPPGPPTPIGGAQSVSPSLLRSNSGMLGAQGGPMPSQTSFPSLVSPRTQFNNMNILGNMSNVTSILNQSFPNGAPNPGLSGPGSSQRGTIDTGAETDPLSTVGNGMSFNNSSSTFVQSNIVNAASSGQGQGQQFSNPSSNQMLPDQQHSQQLEPQNFQHSQQSMQQFSGPLNTQQLPPQQHFQSIRGGIGGMGPVKLEPQHRLLQLQQQHQQQQLLKAMPQQRSQLPQQFQQQNMLMRSVKPAYEPGMCARRLTHYMYQQQHRPEDNNIEFWRKFVAEY…
	Vradi01g14780	Vradi01g14780.1	VrLIM2	MPPMTPSRVTGGLTQSSSSHSGVFFQRDGLSQSVVNSHLSSSFVNSSSTVSGAGHSNLGLVSGDMNNAVLNSVANSAPSVGASSLVTDANSALSGGPHLQRSASVNTDSYLRLPASPMSFTSNNISISGSSLSKKPRLDIKQEDIMQQQQDNSIAYWRKFVAEYYSHRAKKRWCLSLYNNVGHHALGVFPPAAMDAWQCDICGSKSGRGFEATYEVLPRLNEIKFGSGVIDELLFLDLPREIRFPSGAMMLEYAKAVQESVYEQLRVVREGQLRIIFTQDLKILSWEFCARRHEELIPRRLVAPQVNQLVQVAQKCQSTIAESGADGVSQQDLQTNSNIGVVVQMPLVIRVLTAGRQLAKILELQSLNDLGFSKRYVRCLQISEVVNSMKDLIDICEEH…
	Vradi01g14790	Vradi01g14790.1	VrLIM3	MTSMTPSRVTGGLTQSSSHSGIFFQGDGQSQSVVNTRLSSSIVNSSSTVTGARRTNLGPVSGDMNNVGLNSVANSAPSVGASSLVTDANSGLSGGPHLQRSASVNTDSYLRLPASPMSFTSNNISISGSSLSKKPRLDIKQEDIMQQQQQVMQQILQRQDSMQLQGRNPHGVCARRLMQYLYHQRQRPNDNSIAYWRKFVAEYYSPRARKRWCLSLYNNVGHHALGVFPQAATDAWQCDICGCKSGRGFEATYEVLPRLNEIKFGGGVIDELLFLDLPREIRFSSGAMMLEYAKAVQESVYEQLRVVREGDMKNFFPEGWLHHREIKEIKVERFKCPSGKVNQLVHVAQKCQSTIAESGADGVSQQELQTKSNVVLTTGRQLAKMLELQSLNDLGFSKR…
	Vradi02g03010	Vradi02g03010.1	VrLIM4	MEDSEQRKKRLREMRMQADHAEVSGAMEGSAMPGSLSNPLIEAPLTMPSWDKSYAAPRFDFYTDPMSAFSSNKRNNTSIQAAPDSFPPNVGCSPMAQYSSPHPESTNPRMTLPPFQVSAPAYGNMDFSGPRGPAHDNFLFHPSSVGRHPNPRFEPSGGPLYNSTQDIAHWASYSPNPSPGHINITRPSKNPNPSPGYSNIHRSSYSLNPSPGYNNSPRPSYSPNPSLGYSNSPRHSYSPNPFPGSRHSYSPNPSRPGQGRGRGEWHNPGSFVSGRGSGRGPNFHGHLSNEKAGLGPNRFYQSSMVEDPWNHLEPKIWEAIDGSLHSSRIPEKVKPWISKSKSTIGGGSSAASVKFCSEPSLAEYLATAFNEAANDAENV
	Vradi03g08450	Vradi03g08450.1	VrLIM5	MKWFGKIFKIGSNRGRGGGGHLEQPEEENMAWPAPSRSRDDRARSRKEKEDLDHAIALSLGENFKRPTGYRWRTGARIDEDYAKALQDRMFSSAHPPYAPVPAYPHGYGIASHSRICGGCNQEIYGDCLGVGHSYFHPDCFRCHSCRYPITEREFSLSGKHPYHKSCFKELTHPRCEVCYQFIPINAAGLIEYRCHPYWNQKYCPSHEYDNTARCCSCERLESRNERYCRLEDGRILCFECMESAISDTGECQPLYHAIRDYYEGMNMKIDQQIPMLLVERQALNDAIVGEKNGFHHLPETRGLCLSEEQTVTSVQRRPRIGGHRLIGMRSQPQKLIRKCEVTAILVLYGLPRLLTGAILAHELMHAWLRLKGYHNLSPEVEEGICQVLSYMWLEAEVM…
	Vradi03g08590	Vradi03g08590.1	VrLIM6	MSFIGTQQKCKACEKTVYPVDQLSADGTAYHKACFRCSHCKGTLKLSNYSSMEGVLYCKPHYEQLFKETGTFSKNFQSPAKLADKTTPELTRSSSKAASMFSGTQEKCATCGKTAYPLEKVTVEGQAYHKSCFKCSHGGCPITPSNYAALEGILYCKHHFSQLFKEKGSYNHLTKSASIKRAAAAAAATVPES
	Vradi04g06210	Vradi04g06210.1	VrLIM7	MSFTGTLDKCKACDKTVYVVDLLTLEGTPYHKNCFRCSHCKGYLTMSTYSSMDGVLYCKPHFEQLFKESGNFSKNFQTARSSEKQNEMNKTPNRLSSMFSGTLDKCSVCSKTVYPLEKNSLHFLKALSLKHVDGGCDDTGRRMLSQELL
	Vradi05g03750	Vradi05g03750.1	VrLIM8	MASFAGTTQKCKACEKTVYLVDQLTADNKIYHKSCFRCYHCKGTLKLSNYCSFEGVLYCKPHFDQLFKKTGSLEKSFEGIPRTARLERSADQVQTNSKVSNLFAGTQEKCVACKKTVYPIEKVAVDGTSYHKACFRCTHGGCVISPSNYVAHEHRLYCRHHHTQLFKQKGNFSQLDKQENGEGVTENTTTE
	Vradi05g12180	Vradi05g12180.1	VrLIM9	MAFAGTTQKCMACDKTVYLVDKLTADNRVFHKACFRCHHCKGTLKLSNYNSFEGVLYCKPHFDQLFKRTGSLDKSFEGTPKIAKPDKTGEEKPAATKVLNMFGGTRDKCAGCQKTVYPTEKVTVNGTPYHKSCFKCTHGGCVISPSNYIAHDGKLYCKHHHIQLIKEKGNLSQLEGDHEKSAIQEKTNGEVVAAET
	Vradi06g04970	Vradi06g04970.1	VrLIM10	MAPSSDVNHLSHPCIYGDYISPRSERKSGFMKWLSKLFRGGSNRGRGGRHLHEPAEESIVWGAPSRALDDRARAQKEKEDLGHAMALSSAEDLKRPNARQGYSWGEDTEDDYSKAPMDTLSSSAHPPFAPTPFYPHEYSLSLNRRICGGCNQEIMYGNCLGCMDTYFHPNCFRCHSCRYPITEREFSLSGKHPYHKSCFKELTHPKCEVCFQFIPINAAGLIEYRCHPFWSQKYCPSHEYDNTARCCSCERLEPLNIKYYRLEDGRSLCLECMESAIMDTGDCQPLYHSIRDYYEGMQMRIDQQIPMLLVEREALNEAIVGEKNGFLHLPETRGLCLSEEQTVTSIHRRPRIGGHRLIGMRTQPQKLIRKCEVTAILVLYGLPRLLTGAILAHELMHGW…
	Vradi06g11730	Vradi06g11730.1	VrLIM11	MVPPGPPTPLGAQSVPSLLRSNSGMLGGQGGPVPSQTSFPSLVAQRNQFNNMNMIGNMSNVTSLLNQSFPNGIPNSGLAGHGSSQRGGGVDAGAESDPLSGVGSGINFGNALQSNLGNPGSSGQGQSQQFSNASGNQMMSDQQHSQQLELQSFQHSQPSMQQFSAPLNAQQQQQHFQSIRGGMGGVGSVKLEPQVNNDQFGQQQQQLSSRNLAQQNMRSPVKPPYEPGMCARRLTHYMYQQQHRPEDNNIEFWRKFVAEYFAPNAKKKWCVSMYGSGRQTTGVFPQDVWHCEICNRKPGRGFEATAEVLPRLFKIKYESGTLEELLYVDMPREYHNSSGQIVLDYAKAIQESVFEQLRVVRDGQLRIVFSPDLKICSWEFCARRHEELIPRRLLIPQIS…
	Vradi06g14600	Vradi06g14600.1	VrLIM12	MAFAGTTQKCMACDKTVYLVDKLTADNRVFHKACFRCHHCKGTLKLSNYNSFEGVLYCRPHFDQLFKRTGSLDKSFEGTPKIAKPEKNLEEKPGAAKVSSMFGGTRDKCAGCQKTVYPTEKVTVNGTPYHKSCFKCCHGGCVISPSNYIAHEGKLYCKHHHIQLIKEKGNLSQLEGDHEKSENNGKTNGEEVAAEA
	Vradi06g15620	Vradi06g15620.1	VrLIM13	FKGSEQKISEGHYSKEDAGYYLPSTSGDVWNQNENEDIDRAIALSLVEESERTHNVNDNRSQLEEDEQLARALEESLNVESPPRYGNENAYQPIQYFPMGSRICAGCYTEIGYGRYLNCLNAFWHPECFRCRACNLPISDYEFSTSGNYPYHKSCYKESYHPKCDVCKHFIPTNPAGLIEYRAHPFWVQKYCPSHEHDCTPRCCSCERMESHEAGYIALKDGRKLCLECLDSAIMDTNECQPLYADIQKFYESLNMKLDQQIPLLLVERQALNEAREGDKNGHYHMPETRGLCLSEELSTFSRRPRFGAGNGAMDIRAQPYRMAPHCDVTAILILYGLPRLLTGSILAHEMMHAWLRLKGYRTLSQDVEEGICQVLAHMWLESELSSASGSNFVSASSS…
	Vradi07g15030	Vradi07g15030.1	VrLIM14	MASFAGTTQKCTACEKKVYWVEQLTADNKVYHKSCFRCHHCKGTLKLGNYCSFEGVLYCKPHFDQLFKMTGSLDKSFEGIPRIARVERSADQVQNNKVSRLFSGTQEKCVVCKKTVYPIEKVYNIVSDLEIFPLINISLKQLSLVEMSNSESMHLNLKRLIS
	Vradi07g30340	Vradi07g30340.1	VrLIM15	MAFSGTQQKCKACDKVVHFVESLSADGISYHKNCFRCSHCNGLLAISNYCSGDGILYCRVHYEQLFKETGSYPKKVNSFVQGEGQLQLSVQASFIEEK
	Vradi08g19930	Vradi08g19930.1	VrLIM16	MACDKTVYLVDKLTADGRVYHKACFRCHHCRNTLKLSNYCSFEGVLYCRPHYDQLYKRTGSLDKSFEGTPKVQKPEKPITENENSKGIANVFLGTRDKCVCCKKTVYPTERVTVNGTPYHKSCFKCTYGGCTISSSNFITHEGKLYCKHHHIQLFKEKGNYSQLENDQVATTEVAA
	Vradi09g04800	Vradi09g04800.1	VrLIM17	MSFTGTLDKCNACDKTVYVVDLLTLEGTPYHKNCFKCSHCKGCLTMSTYSSMDGVLYCKTHFEQLFKESGNFSKNFAKSAEKQNDIQNRTPSKLSSMFSGTLDKCAVCAKTVYPLEKVTLEGECYHKTCFRCAHGGCPLTHSSYAALDGVLYCRVHFQQLFMEKGNYSHVLQAAAHRRTEGFRFTFGNPISNPISSPNRNPFQTPPSDHLLLTGKTAAALRLSDTVRITTVFHPPRKLRFHLLDGQSPKPSSW
	Vradi11g05280	Vradi11g05280.1	VrLIM18	MGWFRKLLKGCDHISRGQYQGKYGEDRIWDTHRSSMDDLTDIEKEDIDRAIALSLSEEDHLKGKKVVEDDSQSEDDKLCNIDDEEDEYLAKIQQEDEYLAKIQQEEDERLAKIQQEHERLAKLQQDEDERVAKIQQEHEHLAKLQQDEDERLAKIQQDEAEHLAKAQLEEDEQLARAIQESLTIGSPPRSDNESSFLSYPHLFPPGYRICAGCKTEIGHGRFLSCMGGVWHPECFCCHACRLPITDYEFSMSSNRPYHKSCYREKHHPRCDVCKNFIPTNSSGLIEYRAHPFWLQKYCPSHELDGTPRCCSCERMEVMQPRDAKYLLLDDGRKLCLECLDSSIMDTHECQPLYLEIQEFYEGLNMKLEQQIPMLLVERQALNEAMEGEKNASPHGHHHL…
Arabidopsis thaliana	AT1G01780	AT1G01780.1	AtLIM1	MSFTGTLDKCNVCDKTVYVVDMLSIEGMPYHKSCFRCTHCKGTLQMSNYSSMDGVLYCKTHFEQLFKESGNFSKNFQPGKTEKPELTRTPSKISSIFCGTQDKCAACEKTVYPLEKIQMEGECFHKTCFRCAHGGCTLTHSSYASLDSVLYCRHHFNQLFMEKGNYAHVLQAANHRRTASGNTLPPEPTEDVAVEAKEENGVSES
	AT1G10200	AT1G10200.1	AtLIM2	MAFAGTTQKCMACDKTVYLVDKLTADNRVYHKACFRCHHCKGTLKLSNYNSFEGVLYCRPHFDQNFKRTGSLEKSFEGTPKIGKPDRPLEGERPAGTKVSNMFGGTREKCVGCDKTVYPIEKVSVNGTLYHKSCFKCTHGGCTISPSNYIAHEGKLYCKHHHIQLIKEKGNLSQLEGGGENAAKDKVVAA
	AT1G19270	AT1G19270.1	AtLIM3	MGWFNKIFKGSNQRLRVGNNKHNHNVYYDNYPTASHDDEPSAADTDADNDEPHHTQEPSTSEDNTSNDQENEDIDRAIALSLLEENQEQTSISGKYSMPVDEDEQLARALQESMVVGNSPRHKSGSTYDNGNAYGAGDLYGNGHMYGGGNVYANGDIYYPRPITFQMDFRICAGCNMEIGHGRFLNCLNSLWHPECFRCYGCSQPISEYEFSTSGNYPFHKACYRERYHPKCDVCSHFIPTNHAGLIEYRAHPFWVQKYCPSHEHDATPRCCSCERMEPRNTRYVELNDGRKLCLECLDSAVMDTMQCQPLYLQIQNFYEGLNMKVEQEVPLLLVERQALNEAREGEKNGHYHMPETRGLCLSEEQTVSTVRKRSKHGTGKWAGNITEPYKLTRQCEVT…
	AT1G43850	AT1G43850.1	AtLIM4	MVPSEPPNPVGGGENVPPSILGGQGGAPLPSQPAFPSLVSPRTQFGNNMSMSMLGNAPNISSLLNNQSFVNGIPGSMISMDTSGAESDPMSNVGFSGLSSFNASSMVSPRSSGQVQGQQFSNVSANQLLAEQQRNKKMETQSFQHGQQQSMQQQFSTVRGGGLAGVGPVKMEPGQVSNDQQHGQVQQQQQKMLRNLGSVKLEPQQIQAMRNLAQVKMEPQHSEQSLFLQQQQRQQQQQQQQQFLQMPGQSPQAQMNIFQQQRLMQLQQQQLLKSMPQQRPQLPQQFQQQNLPLRPPLKPVYEPGMGAQRLTQYMYRQQHRPEDNNIEFWRKFVAEYFAPNAKKRWCVSMYGSGRQTTGVFPQDVWHCEICNRKPGRGFEATAEVLPRLFKIKYESGTLE…
	AT2G39830	AT2G39830.1	AtLIM5	MDSSSSSSSSSPSSSYGVARVSHISNPCIFGEVGSSSSSTYRDKKWKLMKWVSKLFKSGSNGGGSGAHTNHHPPQFQEDENMVFPLPPSSLDDRSRGARDKEELDRSISLSLADNTKRPHGYGWSMDNNRDFPRPFHGGLNPSSFIPPYEPSYQYRRRQRICGGCNSDIGSGNYLGCMGTFFHPECFRCHSCGYAITEHEFSLSGTKPYHKLCFKELTHPKCEVCHHFIPTNDAGLIEYRCHPFWNQKYCPSHEYDKTARCCSCERLESWDVRYYTLEDGRSLCLECMETAITDTGECQPLYHAIRDYYEGMYMKLDQQIPMLLVQREALNDAIVGEKNGYHHMPETRGLCLSEEQTVTSVLRRPRLGAHRLVGMRTQPQRLTRKCEVTAILVLYGLPR…
	AT2G39900	AT2G39900.1	AtLIM6	MSFTGTQQKCRACEKTVYPVELLSADGISYHKACFKCSHCKSRLQLSNYSSMEGVVYCRPHFEQLFKESGSFSKNFQSPAKPLTDKPTPELNRTPSRLAGMFSGTQDKCATCTKTVYPIEKVTVESQCYHKSCFKCSHGGCPISPSNYAALEGILYCKHHFAQLFKEKGSYNHLIKSASIKRATAAATAAAAAVAAVPES
	AT2G45800	AT2G45800.1	AtLIM7	MSFTGTLDKCKACDKTVYVMDLLTLEGNTYHKSCFRCTHCKGTLVISNYSSMDGVLYCKPHFEQLFKESGNYSKNFQAGKTEKPNDHLTRTPSKLSSFFSGTQDKCATCKKTVYPLEKVTMEGESYHKTCFRCTHSGCPLTHSSYASLNGVLYCKVHFNQLFLEKGSYNHVHQAAANHRRSASSGGASPPSDDHKPDDTASIPEAKEDDAAPEAAGEEEPEPVVES
	AT3G55770	AT3G55770.1	AtLIM8	MSFTGTQQKCKACEKTVYAVELLSADGVGYHKSCFKCTHCKSRLQLSSYSSMEGVLYCKPHFEQLFKESGSFNKNFQSPAKSADKSTPELTRTPSRVAGRFSGTQEKCATCSKTVYPIEKVTVESQTYHKSCFKCSHGGCPISPSNYAALEGILYCKHHFAQLFKEKGSYNHLIKSASIKRSAAAAVAAGVPAASVPES
	AT3G61230	AT3G61230.1	AtLIM9	MAAFTGTTDKCKACDKTVYVMDLMTLEGMPYHKSCFRCSHCNGTLVICNYSSMDGVLYCKTHFEQLFKESGNFSKNFQTAGKTEKSNDATKAPNRLSSFFSGTQDKCAACKKTVYPLEKMTMEGESYHKTCFRCAHSGCPLTHSSYAALDGVLYCKVHFSQLFLEKGNYNHVLQAAANHRRSTAEEDKTEPKEDEANPTEEETSDAAAEEHES
	AT4G25515	AT4G25515.1	AtLIM10	MQRSSGINNLHIPTSPMSFSSNGINLPGSMVLDGSPSMQHLPQQQQRQLLEQQAGQGSVPMRENSYSHVDKKLRLEVKQEDLLQQQILQQLIQRQDPTGRNPQMQALLQQQRVRQHQQMLQSMSPSQRLQLQKQQQLRQQLQQQGTQQISPNVRPYEVGVCARKLMMYLYHLQQRPAENCITYWRKFVAEYFSPRAKQRLCLSQYESVGHHALGMFPQAAPDMWQCDLCGTKSGKGFEATFDVLARLIEIKFASGIIDELLYLDHPRENRFPNGLMMLEYRKAVQETVHEQFRVVREGHLRIIFSPDLKILSWEFCARRHEELLLRRLIAPQVNQLLQVAQKCQSTISESGSQGVSQQDIQSNSNMVLGAGRQLAKFMELQSLNDLGYPKRYIRTLQIS…
	AT4G25520	AT4G25520.1	AtLIM11	MNRTVVSGAVESSFSLTDAVGTEALNMQRSSGINNNMRIPTSPMSFSSNSVNIPGSLVLDGSAASMQHLPQQQQQQLLQQQTGQGSVPMRENNYSHVDKKPRLEVKQEDMLQQQILQQLIQRQDPTGRNPQMQALLQQQRLRQHQQMLQSMSPSQRLQLQQQQQLRQQLQQQGTQQIPPNVRPYEVGVCARKLMMYLYHLQQRPAENCITYWRKFVAEYFSPRAKQRLCLSQYESAGHHALGMFPQAAPDMWQCDLCGTKSGKGFEATFDVLARLIEIKFASGIIDELLYLDHPRENRFPNGLMMLEYRKAVQETVHEQFRVVREGHLRIIFSQDLKILSWEFCARRHEELLLRRLIAPQVNQLLQVAQKCQSTISESGSEGVSQQDLQSNSNMVLGAG…
	AT4G36860	AT4G36860.1	AtLIM12	MGWLTKILKGSSHKFSDGQCNGRYREDRNLEGPRYSAEGSDFDKEEIECAIALSLSEQEHVIPQDDKGKKIIEYKSETEEDDDDDEDEDEEYMRAQLEAAEEEERRVAQAQIEEEEKRRAEAQLEETEKLLAKARLEEEEMRRSKAQLEEDELLAKALQESMNVGSPPRYDPGNILQPYPFLIPSSHRICVGCQAEIGHGRFLSCMGGVWHPECFCCNACDKPIIDYEFSMSGNRPYHKLCYKEQHHPKCDVCHNFIPTNPAGLIEYRAHPFWMQKYCPSHERDGTPRCCSCERMEPKDTKYLILDDGRKLCLECLDSAIMDTHECQPLYLEIREFYEGLHMKVEQQIPMLLVERSALNEAMEGEKHGHHHLPETRGLCLSEEQTVTTVLRRPRIGAGY…
	AT5G17890	AT5G17890.1	AtLIM13	MEPPAARVTPSIKADCSHSVNIICEETVLHSLVSHLSAALRREGISVFVDACGLQETKFFSIKQNQPLTDGARVLVVVISDEVEFYDPWFPKFLKVIQGWQNNGHVVVPVFYGVDSLTRVYGWANSWLEAEKLTSHQSKILSNNVLTDSELVEEIVRDVYGKLYPAERVGIYARLLEIEKLLYKQHRDIRSIGIWGMPGIGKTTLAKAVFNHMSTDYDASCFIENFDEAFHKEGLHRLLKERIGKILKDEFDIESSYIMRPTLHRDKLYDKRILVVLDDVRDSLAAESFLKRLDWFGSGSLIIITSVDKQVFAFCQINQIYTVQGLNVHEALQLFSQSVFGINEPEQNDRKLSMKVIDYVNGNPLALSIYGRELMGKKSEMETAFFELKHCPPLKIQDV…
	AT5G52950	AT5G52950.1	AtLIM14	MAGDLLYAKTQRFVLLIDLNPLLIKPNSEQYLAVVISAAEKLLLFPPLSASLFSFKFFFSSLSSLLSSSKLSSLSISSSPLSFDLPNPTLVSLKRAIDAVKGYELRSSSTVATAASPRGVNVAANLRQIVYDYAWEPVVRDPEIGMIPGFTDGGLDVVRSNLVVMFSPISRDLDWVSEFLDVKSGDECFSDLDLFKSKLREIFYCVNELFDDRDIQLSWIDVKSGDERCELGLKSGFFDSGIRELGWGHCSTDSIVFGSSVVPFGLIYPAIGISPKLSTSQKFTLQASLEIADINGKPMECKCGGELEFSSSEIFSGKRCDEFINLASGTEPVNHDSLVEQFCDGSTKLSIKALRMCDDLIELERYTCDTFVVHQVSQDSDQDQEEESAFWADLVFQIL…
	AT5G62090	AT5G62090.1	AtLIM15	MASSTSGIFFQGDDESQSFINSHLTSSYGNSSNSAPGCGGPTGGYHNLSMVSGDMHNPVMMSVSTPGPSAGASSLVTDANSGLSGGGPHLQRSASINNESYMRLPASPMSFSSNNISISGSSVVDGSTVVQRHDPSVQLGGSSATSLPTSQTNQIPLSMARRASESFFQDPNNLTQARKKPRLDSKQDDALQQQILRQWLQRQDILQQQQQQQQQGQNPQFQILLQQQKLRQQQQYLQSLPPLQRVQLQQQQQVQQQQQLQQQHQQQQQQLQQQGMQMQLTGGPRPYENSVCARRLMQYLYHQRQRPSESSIVYWRKFVTEYFSPRAKKRWCLSHYDNVGHSALGVSPQAATDEWQCDLCGSKSGRGFEATFDVLPRLNEIKFASGVLDELLYLGVPSE…
	AT5G66610	AT5G66610.1	AtLIM16	MWCLSCFKPSTKHDPSEDRFEEETNIVTGISLYEDVILRQRRSEADQIEWAIQDSFNPQETSRCRQREEDDQIARGLQYVEETELDKSVVDEEDQQLSKIVEESLKEKGKSKQFEDDQVENDEQQALMVQESLYMVELSAQLEEDKNISTIPPLNEDAQLQKVIWESAKGKGQIEHFKDPVEEDGNLPRVDLNVNHPHSICDGCKSAIEYGRSVHALGVNWHPECFCCRYCDKPIAMHEFSNTKGRCHITCYERSHPNCHVCKKKFPGRKYKEHPFWKEKYCPFHEVDGTPKCCSCERLEPWGTKYVMLADNRWLCVKCMECAVMDTYECQPLHFEIREFFGSLNMKVEKEFPLLLVEKEALKKAEAQEKIDNQHGVVTRGICLSEGQIVNSVFKKPTM…
	AT5G66620	AT5G66620.1	AtLIM17	MASDYYSSDDEGFGEKVGLIGEKDRFEAETIHVIEVSQHEADIQKAKQRSLATHEAEKLDLATHEAEQLDLAIQEFSRQEEEEERRRTRELENDAQIANVLQHEERERLINKKTALEDEEDELLARTLEESLKENNRRKMFEEQVNKDEQLALIVQESLNMEEYPIRLEEYKSISRRAPLDVDEQFAKAVKESLKNKGKGKQFEDEQVKKDEQLALIVQESLNMVESPPRLEENNNISTRAPVDEDEQLAKAVEESLKGKGQIKQSKDEVEGDGMLLELNPPPSLCGGCNFAVEHGGSVNILGVLWHPGCFCCRACHKPIAIHDIENHVSNSRGKFHKSCYERYCYVCKEKKMKTYNNHPFWEERYCPVHEADGTPKCCSCERLEPRESNYVMLADGRW…
	AT5G66630	AT5G66630.1	AtLIM18	MPISDVASLVGGAALGAPLSEIFKLVIEEAKKVKDFKPLSQDLASTMERLVPIFNEIDMMQQGSNRGTSELKVLTETMERAGEMVHKCSRIQWYSIAKKALYTREIKAINQDFLKFCQIELQLIQHRNQLQYMRSMGMASVSTKADLLSDIGNEFSKLCLVAQPEVVTKFWLKRPLMELKKMLFEDGVVTVVVSAPYALGKTTLVTKLCHDADVKEKFKQIFFISVSKFPNVRLIGHKLLEHIGCKANEYENDLDAMLYIQQLLKQLGRNGSILLVLDDVWAEEESLLQKFLIQLPDYKILVTSRFEFTSFGPTFHLKPLIDDEVECRDEIEENEKLPEVNPPLSMCGGCNSAVKHEESVNILGVLWHPGCFCCRSCDKPIAIHELENHVSNSRGKFHK…
