# Supplementary material for: Genome Wide Identification and Characterization of LIM Domain Associated Gene Superfamily in Common Bean (Phaseolus vulgaris L.)
Source: Int J Genomics. 2025 Dec 10;2025:5584901. doi: 10.1155/ijog/5584901 (PMC12696333; doi:10.1155/ijog/5584901)
Supplement: Supplementary file 2 — Supporting Information 2 Supplementary Dataset 1. [file IJOG-2025-5584901-s003.xlsx]

## Sheet: Blast & Domain recheck
BLAST															Selected Genes From BLAST			Domain Recheck
Query Acc.Ver	Subject Acc.Ver	% Identity	Alignment Length	Mismatches	Gap Opens	Q. Start	Q. End	S. Start	S. End	Evalue	Bit Score				Ensemble Gene ID	Transcript ID		Query	Query	Hit type	PSSM-ID	From	To	E-Value	Bitscore	Accession	Short name	Incomplete	Superfamily
AT1G01780.1	ESW07021	72.872	188	49	1	1	188	1	186	5.87e-104	298				PHAVU_011G030000g	ESW03632		PHAVU_003G250800g	ESW28002	specific	463530	307	524	1.54969e-142	409.028	pfam12315	DA1-like	-	cl13714
AT1G01780.1	ESW07021	48.352	91	47	0	3	93	97	187	7.89e-25	97.1				PHAVU_011G1362001g	ESW04912		PHAVU_003G250800g	ESW28001	specific	463530	307	524	1.54969e-142	409.028	pfam12315	DA1-like	-	cl13714
AT1G01780.1	ESW07020	72.487	189	49	2	1	188	1	187	3.69e-102	294				PHAVU_011G1362000g	ESW04914		PHAVU_003G250800g	ESW28002	superfamily	463530	307	524	1.54969e-142	409.028	cl13714	DA1-like superfamily	-	-
AT1G01780.1	ESW07020	48.352	91	47	0	3	93	98	188	7.89e-25	97.1				PHAVU_011G140300g	ESW04962		PHAVU_003G250800g	ESW28001	superfamily	463530	307	524	1.54969e-142	409.028	cl13714	DA1-like superfamily	-	-
AT1G01780.1	ESW11888	73.481	181	46	1	1	179	1	181	2.84e-100	288				PHAVU_011G140400g	ESW04963		PHAVU_002G024900g	ESW28870	specific	463530	338	553	7.55196e-140	403.25	pfam12315	DA1-like	-	cl13714
AT1G01780.1	ESW35498	62.983	181	63	2	1	177	1	181	1.6e-85	251				PHAVU_011G142400g	ESW04989		PHAVU_002G024900g	ESW28871	specific	463530	338	553	7.55196e-140	403.25	pfam12315	DA1-like	-	cl13714
AT1G01780.1	ESW35499	62.983	181	63	2	1	177	1	181	1.6e-85	251				PHAVU_011G151300g	ESW05090		PHAVU_002G024900g	ESW28872	specific	463530	338	553	7.55196e-140	403.25	pfam12315	DA1-like	-	cl13714
AT1G01780.1	ESW10107	53.073	179	77	2	2	174	3	180	7.44e-67	203				PHAVU_011G166100g	ESW05270		PHAVU_002G024900g	ESW28874	specific	463530	338	553	7.55196e-140	403.25	pfam12315	DA1-like	-	cl13714
AT1G01780.1	ESW27388	47.716	197	97	3	2	193	3	198	2.67e-64	197				PHAVU_011G167400g	ESW05283		PHAVU_002G024900g	ESW28873	specific	463530	338	553	7.55196e-140	403.25	pfam12315	DA1-like	-	cl13714
AT1G01780.1	ESW32913	48.259	201	94	5	1	196	1	196	1.49e-63	195				PHAVU_011G181400g	ESW05466		PHAVU_002G024900g	ESW28870	superfamily	463530	338	553	7.55196e-140	403.25	cl13714	DA1-like superfamily	-	-
AT1G01780.1	ESW32914	48.259	201	94	5	1	196	1	196	1.49e-63	195				PHAVU_011G181500g	ESW05467		PHAVU_002G024900g	ESW28871	superfamily	463530	338	553	7.55196e-140	403.25	cl13714	DA1-like superfamily	-	-
AT1G01780.1	ESW08760	50.532	188	78	4	1	179	1	182	2.26e-63	194				PHAVU_011G181700g	ESW05469		PHAVU_002G024900g	ESW28872	superfamily	463530	338	553	7.55196e-140	403.25	cl13714	DA1-like superfamily	-	-
AT1G01780.1	ESW15121	49.133	173	83	2	2	169	3	175	2.03e-60	187				PHAVU_011G191400g	ESW05578		PHAVU_002G024900g	ESW28874	superfamily	463530	338	553	7.55196e-140	403.25	cl13714	DA1-like superfamily	-	-
AT1G10200.1	ESW08760	84.615	195	24	3	1	190	1	194	1.02e-117	332				PHAVU_011G191500g	ESW05579		PHAVU_002G024900g	ESW28873	superfamily	463530	338	553	7.55196e-140	403.25	cl13714	DA1-like superfamily	-	-
AT1G10200.1	ESW32913	85.405	185	26	1	1	185	1	184	8.54e-117	329				PHAVU_011G191800g	ESW05583		PHAVU_001G237100g	ESW35467	specific	463530	295	506	5.64613e-132	381.679	pfam12315	DA1-like	-	cl13714
AT1G10200.1	ESW32914	85.405	185	26	1	1	185	1	184	8.54e-117	329				PHAVU_011G192100g	ESW05586		PHAVU_001G237100g	ESW35467	superfamily	463530	295	506	5.64613e-132	381.679	cl13714	DA1-like superfamily	-	-
AT1G10200.1	ESW15121	73.545	189	45	3	2	189	3	187	3.55e-99	284				PHAVU_011G192200g	ESW05587		PHAVU_001G017100g	ESW32788	specific	463530	264	464	1.76066e-130	376.286	pfam12315	DA1-like	-	cl13714
AT1G10200.1	ESW10107	67.895	190	54	2	2	185	3	191	7.64e-96	276				PHAVU_011G192400g	ESW05589		PHAVU_001G017100g	ESW32788	superfamily	463530	264	464	1.76066e-130	376.286	cl13714	DA1-like superfamily	-	-
AT1G10200.1	ESW27388	70.115	174	51	1	2	175	3	175	6.59e-92	266				PHAVU_011G192600g	ESW05591		PHAVU_001G017100g	ESW32787	specific	463530	260	460	1.97454e-130	375.901	pfam12315	DA1-like	-	cl13714
AT1G10200.1	ESW35498	61.143	175	66	1	1	175	1	173	1.17e-76	228				PHAVU_011G193500g	ESW05601		PHAVU_001G017100g	ESW32787	superfamily	463530	260	460	1.97454e-130	375.901	cl13714	DA1-like superfamily	-	-
AT1G10200.1	ESW35499	61.143	175	66	1	1	175	1	173	1.17e-76	228				PHAVU_011G193600g	ESW05602		PHAVU_008G229800g	ESW13832	specific	463530	323	534	2.57482e-128	373.204	pfam12315	DA1-like	-	cl13714
AT1G10200.1	ESW11888	48.619	181	89	1	1	181	1	177	7.89e-60	185				PHAVU_011G193800g	ESW05604		PHAVU_008G229800g	ESW13832	superfamily	463530	323	534	2.57482e-128	373.204	cl13714	DA1-like superfamily	-	-
AT1G10200.1	ESW07020	50.857	175	81	2	1	175	1	170	1.95e-59	185				PHAVU_011G194800g	ESW05615		PHAVU_001G064200g	ESW33376	specific	426444	337	590	3.96734e-76	248.344	pfam01803	LIM_bind	-	cl03360
AT1G10200.1	ESW07021	51.136	176	78	2	1	175	1	169	6.39e-59	184				PHAVU_011G194900g	ESW05616		PHAVU_001G064200g	ESW33376	superfamily	426444	337	590	3.96734e-76	248.344	cl03360	LIM_bind superfamily	-	-
AT1G19270.1	ESW32788	60.861	534	142	9	1	532	1	469	0	625				PHAVU_011G195000g	ESW05617		PHAVU_009G134000g	ESW09515	specific	426444	341	595	4.20651e-75	245.648	pfam01803	LIM_bind	-	cl03360
AT1G19270.1	ESW32787	61.423	534	135	9	1	532	1	465	0	625				PHAVU_011G195200g	ESW05619		PHAVU_009G134000g	ESW09515	superfamily	426444	341	595	4.20651e-75	245.648	cl03360	LIM_bind superfamily	-	-
AT1G19270.1	ESW28871	52.041	588	194	10	1	531	1	557	0	575				PHAVU_011G195400g	ESW05622		PHAVU_004G121300g	ESW24329	specific	426444	310	570	2.73351e-72	237.559	pfam01803	LIM_bind	-	cl03360
AT1G19270.1	ESW28874	52.041	588	194	10	1	531	1	557	0	575				PHAVU_011G195600g	ESW05624		PHAVU_004G121300g	ESW24329	superfamily	426444	310	570	2.73351e-72	237.559	cl03360	LIM_bind superfamily	-	-
AT1G19270.1	ESW28873	52.041	588	194	10	1	531	1	557	0	575				PHAVU_011G195700g	ESW05626		PHAVU_004G121400g	ESW24331	specific	426444	311	571	7.51493e-72	236.403	pfam01803	LIM_bind	-	cl03360
AT1G19270.1	ESW28870	52.041	588	194	10	1	531	1	557	0	575				PHAVU_011G195800g	ESW05627		PHAVU_004G121400g	ESW24331	superfamily	426444	311	571	7.51493e-72	236.403	cl03360	LIM_bind superfamily	-	-
AT1G19270.1	ESW28872	52.041	588	194	10	1	531	1	557	0	575				PHAVU_011G196000g	ESW05629		PHAVU_004G121400g	ESW24330	specific	426444	311	562	3.77281e-70	232.166	pfam01803	LIM_bind	-	cl03360
AT1G19270.1	ESW28001	49.829	584	184	8	1	531	1	528	0	556				PHAVU_011G197400g	ESW05644		PHAVU_004G121400g	ESW24330	superfamily	426444	311	562	3.77281e-70	232.166	cl03360	LIM_bind superfamily	-	-
AT1G19270.1	ESW28002	49.829	584	184	8	1	531	1	528	0	556				PHAVU_011G197800g	ESW05648		PHAVU_001G239700g	ESW35499	superfamily	413332	6	68	2.52242e-40	131.433	cl02475	LIM superfamily	-	-
AT1G19270.1	ESW35467	47.858	537	219	7	1	532	31	511	1.74e-166	481				PHAVU_011G197900g	ESW05649		PHAVU_001G239700g	ESW35498	superfamily	413332	6	68	2.52242e-40	131.433	cl02475	LIM superfamily	-	-
AT1G19270.1	ESW13832	53.478	460	201	4	83	532	83	539	4.36e-163	474				PHAVU_011G198000g	ESW05650		PHAVU_001G239700g	ESW35499	specific	188824	6	68	2.52242e-40	131.433	cd09440	LIM1_SF3	-	cl02475
AT1G43850.1	ESW33376	59.034	952	267	37	1	875	1	906	0	836				PHAVU_011G1981001g	ESW05651		PHAVU_001G239700g	ESW35498	specific	188824	6	68	2.52242e-40	131.433	cd09440	LIM1_SF3	-	cl02475
AT1G43850.1	ESW09515	61.92	927	238	38	20	875	27	909	0	833				PHAVU_011G198300g	ESW05655		PHAVU_009G072200g	ESW08760	superfamily	413332	6	68	5.07018e-40	130.663	cl02475	LIM superfamily	-	-
AT1G43850.1	ESW24329	60	275	105	3	304	573	305	579	3.65e-110	358				PHAVU_011G198400g	ESW05656		PHAVU_009G072200g	ESW08760	specific	188824	6	68	5.07018e-40	130.663	cd09440	LIM1_SF3	-	cl02475
AT1G43850.1	ESW24331	60	275	105	3	304	573	306	580	5.26e-110	358				PHAVU_011G198800g	ESW05660		PHAVU_001G028200g	ESW32913	superfamily	413332	6	68	2.1364e-39	129.122	cl02475	LIM superfamily	-	-
AT1G43850.1	ESW24330	60.755	265	99	3	304	563	306	570	3.18e-106	348				PHAVU_011G200300g	ESW05677		PHAVU_001G028200g	ESW32914	superfamily	413332	6	68	2.1364e-39	129.122	cl02475	LIM superfamily	-	-
AT2G39830.1	ESW13832	68.421	513	145	8	21	528	39	539	0	671				PHAVU_011G200800g	ESW05683		PHAVU_001G028200g	ESW32913	specific	188824	6	68	2.1364e-39	129.122	cd09440	LIM1_SF3	-	cl02475
AT2G39830.1	ESW35467	65.891	516	157	7	21	528	7	511	0	666				PHAVU_011G200900g	ESW05685		PHAVU_001G028200g	ESW32914	specific	188824	6	68	2.1364e-39	129.122	cd09440	LIM1_SF3	-	cl02475
AT2G39830.1	ESW28001	65.147	373	125	2	160	527	156	528	2.88e-179	514				PHAVU_011G201000g	ESW05686		PHAVU_009G181200g	ESW10107	superfamily	413332	110	170	3.35459e-38	125.661	cl02475	LIM superfamily	-	-
AT2G39830.1	ESW28002	65.147	373	125	2	160	527	156	528	2.88e-179	514				PHAVU_011G201100g	ESW05687		PHAVU_009G181200g	ESW10107	specific	188825	110	170	3.35459e-38	125.661	cd09441	LIM2_SF3	-	cl02475
AT2G39830.1	ESW28871	63.881	371	131	2	160	527	187	557	2.69e-174	503				PHAVU_011G202100g	ESW05702		PHAVU_003G197600g	ESW27388	superfamily	413332	110	170	1.86348e-37	124.505	cl02475	LIM superfamily	-	-
AT2G39830.1	ESW28874	63.881	371	131	2	160	527	187	557	2.69e-174	503				PHAVU_011G202300g	ESW05704		PHAVU_003G197600g	ESW27388	specific	188825	110	170	1.86348e-37	124.505	cd09441	LIM2_SF3	-	cl02475
AT2G39830.1	ESW28873	63.881	371	131	2	160	527	187	557	2.69e-174	503				PHAVU_011G202400g	ESW05705		PHAVU_009G181200g	ESW10107	superfamily	413332	7	69	2.05144e-37	123.729	cl02475	LIM superfamily	-	-
AT2G39830.1	ESW28870	63.881	371	131	2	160	527	187	557	2.69e-174	503				PHAVU_011G202900g	ESW05710		PHAVU_009G181200g	ESW10107	specific	188824	7	69	2.05144e-37	123.729	cd09440	LIM1_SF3	-	cl02475
AT2G39830.1	ESW28872	63.881	371	131	2	160	527	187	557	2.69e-174	503				PHAVU_011G203000g	ESW05711		PHAVU_009G072200g	ESW08760	superfamily	413332	109	169	2.83378e-37	123.735	cl02475	LIM superfamily	-	-
AT2G39830.1	ESW32788	52.138	491	202	7	49	528	1	469	2.81e-172	494				PHAVU_011G203100g	ESW05712		PHAVU_009G072200g	ESW08760	specific	188825	109	169	2.83378e-37	123.735	cd09441	LIM2_SF3	-	cl02475
AT2G39830.1	ESW32787	52.546	491	196	8	49	528	1	465	6.31e-172	493				PHAVU_010G004600g	ESW05927		PHAVU_001G028200g	ESW32913	superfamily	413332	109	169	6.07155e-37	122.579	cl02475	LIM superfamily	-	-
AT2G39900.1	ESW35498	80.5	200	33	2	1	200	1	194	5.52e-113	320				PHAVU_010G004700g	ESW05930		PHAVU_001G028200g	ESW32914	superfamily	413332	109	169	6.07155e-37	122.579	cl02475	LIM superfamily	-	-
AT2G39900.1	ESW35499	80.5	200	33	2	1	200	1	194	5.52e-113	320				PHAVU_010G004900g	ESW05932		PHAVU_001G028200g	ESW32913	specific	188825	109	169	6.07155e-37	122.579	cd09441	LIM2_SF3	-	cl02475
AT2G39900.1	ESW07021	63.187	182	62	1	1	182	1	177	1.81e-87	256				PHAVU_010G008700g	ESW05973		PHAVU_001G028200g	ESW32914	specific	188825	109	169	6.07155e-37	122.579	cd09441	LIM2_SF3	-	cl02475
AT2G39900.1	ESW07021	50.575	87	43	0	3	89	97	183	1.6e-23	93.2				PHAVU_010G018400g	ESW06081		PHAVU_007G046100g	ESW15121	superfamily	413332	7	69	5.56584e-36	119.877	cl02475	LIM superfamily	-	-
AT2G39900.1	ESW07020	63.736	182	62	1	1	182	1	178	3.85e-87	256				PHAVU_010G023500g	ESW06144		PHAVU_007G046100g	ESW15121	specific	188824	7	69	5.56584e-36	119.877	cd09440	LIM1_SF3	-	cl02475
AT2G39900.1	ESW07020	50.575	87	43	0	3	89	98	184	1.56e-23	93.2				PHAVU_010G024000g	ESW06150		PHAVU_001G239700g	ESW35499	superfamily	413332	108	168	8.65249e-36	119.883	cl02475	LIM superfamily	-	-
AT2G39900.1	ESW11888	61.538	182	67	2	1	182	1	179	1.84e-86	253				PHAVU_010G024100g	ESW06151		PHAVU_001G239700g	ESW35498	superfamily	413332	108	168	8.65249e-36	119.883	cl02475	LIM superfamily	-	-
AT2G39900.1	ESW27388	54.011	187	86	0	2	188	3	189	1.6e-73	220				PHAVU_010G024200g	ESW06152		PHAVU_001G239700g	ESW35499	specific	188825	108	168	8.65249e-36	119.883	cd09441	LIM2_SF3	-	cl02475
AT2G39900.1	ESW27388	46.667	90	48	0	3	92	103	192	1.56e-22	90.1				PHAVU_010G025000g	ESW06160		PHAVU_001G239700g	ESW35498	specific	188825	108	168	8.65249e-36	119.883	cd09441	LIM2_SF3	-	cl02475
AT2G39900.1	ESW10107	54.011	187	86	0	2	188	3	189	2.2e-73	219				PHAVU_010G025200g	ESW06162		PHAVU_010G095700g	ESW07021	superfamily	413332	6	68	1.42676e-35	120.262	cl02475	LIM superfamily	-	-
AT2G39900.1	ESW08760	59.195	174	71	0	1	174	1	174	4.39e-73	219				PHAVU_010G025400g	ESW06164		PHAVU_010G095700g	ESW07021	specific	188824	6	68	1.42676e-35	120.262	cd09440	LIM1_SF3	-	cl02475
AT2G39900.1	ESW32913	60.227	176	66	2	1	174	1	174	1.12e-72	218				PHAVU_010G025500g	ESW06166		PHAVU_010G095700g	ESW07020	superfamily	413332	6	68	1.43807e-35	120.262	cl02475	LIM superfamily	-	-
AT2G39900.1	ESW32914	60.227	176	66	2	1	174	1	174	1.12e-72	218				PHAVU_010G025700g	ESW06168		PHAVU_010G095700g	ESW07020	specific	188824	6	68	1.43807e-35	120.262	cd09440	LIM1_SF3	-	cl02475
AT2G39900.1	ESW15121	57.542	179	64	2	2	174	3	175	1.08e-70	213				PHAVU_010G026000g	ESW06171		PHAVU_003G197600g	ESW27388	superfamily	413332	7	68	3.76206e-35	118.336	cl02475	LIM superfamily	-	-
AT2G45800.1	ESW07020	75.661	189	44	2	1	189	1	187	4.24e-102	295				PHAVU_010G026100g	ESW06172		PHAVU_003G197600g	ESW27388	non-specific	188824	7	68	3.76206e-35	118.336	cd09440	LIM1_SF3	-	cl02475
AT2G45800.1	ESW07021	75.661	189	43	3	1	189	1	186	2.36e-101	293				PHAVU_010G026200g	ESW06173		PHAVU_008G067500g	ESW11888	superfamily	413332	6	68	1.24708e-34	117.181	cl02475	LIM superfamily	-	-
AT2G45800.1	ESW11888	72.376	181	50	0	1	181	1	181	4.09e-99	286				PHAVU_010G026400g	ESW06175		PHAVU_008G067500g	ESW11888	non-specific	188824	6	68	1.24708e-34	117.181	cd09440	LIM1_SF3	-	cl02475
AT2G45800.1	ESW35498	64.063	192	67	1	1	190	1	192	2.19e-88	259				PHAVU_010G026600g	ESW06177		PHAVU_007G046100g	ESW15121	superfamily	413332	110	170	5.22275e-33	112.564	cl02475	LIM superfamily	-	-
AT2G45800.1	ESW35499	64.063	192	67	1	1	190	1	192	2.19e-88	259				PHAVU_010G026700g	ESW06178		PHAVU_007G046100g	ESW15121	non-specific	188825	110	170	5.22275e-33	112.564	cd09441	LIM2_SF3	-	cl02475
AT2G45800.1	ESW10107	55.172	174	73	2	2	171	3	175	1.27e-66	203				PHAVU_010G026900g	ESW06180		PHAVU_010G095700g	ESW07020	superfamily	413332	105	165	2.50898e-30	106.786	cl02475	LIM superfamily	-	-
AT2G45800.1	ESW32913	52.66	188	83	3	1	185	1	185	3.12e-65	200				PHAVU_010G027100g	ESW06182		PHAVU_010G095700g	ESW07020	non-specific	188825	105	165	2.50898e-30	106.786	cd09441	LIM2_SF3	-	cl02475
AT2G45800.1	ESW32914	52.66	188	83	3	1	185	1	185	3.12e-65	200				PHAVU_010G0272001g	ESW06183		PHAVU_010G095700g	ESW07021	superfamily	413332	104	164	2.66079e-30	106.786	cl02475	LIM superfamily	-	-
AT2G45800.1	ESW08760	52.432	185	82	3	1	182	1	182	6.12e-64	197				PHAVU_010G027300g	ESW06185		PHAVU_010G095700g	ESW07021	non-specific	188825	104	164	2.66079e-30	106.786	cd09441	LIM2_SF3	-	cl02475
AT2G45800.1	ESW08760	40.86	93	55	0	99	191	3	95	2.55e-17	77				PHAVU_010G027500g	ESW06187		PHAVU_008G067500g	ESW11888	superfamily	413332	106	166	3.54224e-30	106.015	cl02475	LIM superfamily	-	-
AT2G45800.1	ESW27388	52.874	174	77	2	2	171	3	175	1.45e-63	196				PHAVU_010G027700g	ESW06189		PHAVU_008G067500g	ESW11888	non-specific	188825	106	166	3.54224e-30	106.015	cd09441	LIM2_SF3	-	cl02475
AT2G45800.1	ESW15121	52.023	173	80	2	2	171	3	175	2.82e-61	190				PHAVU_010G0278000g	ESW06192		PHAVU_002G024900g	ESW28870	superfamily	413332	189	241	1.92336e-28	107.339	cl02475	LIM superfamily	-	-
AT3G55770.1	ESW35498	81.771	192	35	0	1	192	1	192	5.13e-114	322				PHAVU_010G027900g	ESW06194		PHAVU_002G024900g	ESW28871	superfamily	413332	189	241	1.92336e-28	107.339	cl02475	LIM superfamily	-	-
AT3G55770.1	ESW35499	81.771	192	35	0	1	192	1	192	5.13e-114	322				PHAVU_010G028000g	ESW06195		PHAVU_002G024900g	ESW28872	superfamily	413332	189	241	1.92336e-28	107.339	cl02475	LIM superfamily	-	-
AT3G55770.1	ESW11888	61.202	183	69	2	1	183	1	181	1.74e-86	253				PHAVU_010G028100g	ESW06197		PHAVU_002G024900g	ESW28874	superfamily	413332	189	241	1.92336e-28	107.339	cl02475	LIM superfamily	-	-
AT3G55770.1	ESW07020	61.622	185	68	1	1	185	1	182	2.04e-86	254				PHAVU_010G028200g	ESW06198		PHAVU_002G024900g	ESW28873	superfamily	413332	189	241	1.92336e-28	107.339	cl02475	LIM superfamily	-	-
AT3G55770.1	ESW07021	61.622	185	67	2	1	185	1	181	2.23e-86	254				PHAVU_010G028400g	ESW06200		PHAVU_002G024900g	ESW28870	specific	188782	189	241	1.92336e-28	107.339	cd09396	LIM_DA1	-	cl02475
AT3G55770.1	ESW10107	60	175	69	1	2	175	3	177	6.15e-75	223				PHAVU_010G028500g	ESW06201		PHAVU_002G024900g	ESW28871	specific	188782	189	241	1.92336e-28	107.339	cd09396	LIM_DA1	-	cl02475
AT3G55770.1	ESW27388	57.222	180	76	1	2	180	3	182	1.35e-73	221				PHAVU_010G028700g	ESW06205		PHAVU_002G024900g	ESW28872	specific	188782	189	241	1.92336e-28	107.339	cd09396	LIM_DA1	-	cl02475
AT3G55770.1	ESW08760	55.155	194	82	2	1	189	1	194	9.72e-72	216				PHAVU_010G028800g	ESW06206		PHAVU_002G024900g	ESW28874	specific	188782	189	241	1.92336e-28	107.339	cd09396	LIM_DA1	-	cl02475
AT3G55770.1	ESW32913	59.195	174	70	1	1	173	1	174	5.52e-71	214				PHAVU_010G028900g	ESW06208		PHAVU_002G024900g	ESW28873	specific	188782	189	241	1.92336e-28	107.339	cd09396	LIM_DA1	-	cl02475
AT3G55770.1	ESW32914	59.195	174	70	1	1	173	1	174	5.52e-71	214				PHAVU_010G029000g	ESW06209		PHAVU_003G250800g	ESW28002	superfamily	413332	158	210	1.21452e-26	101.946	cl02475	LIM superfamily	-	-
AT3G55770.1	ESW15121	55.491	173	76	1	2	173	3	175	8.2e-67	202				PHAVU_010G0291001g	ESW06211		PHAVU_003G250800g	ESW28001	superfamily	413332	158	210	1.21452e-26	101.946	cl02475	LIM superfamily	-	-
AT3G61230.1	ESW11888	77.222	180	41	0	3	182	2	181	1.89e-104	299				PHAVU_010G0294001g	ESW06217		PHAVU_003G250800g	ESW28002	specific	188782	158	210	1.21452e-26	101.946	cd09396	LIM_DA1	-	cl02475
AT3G61230.1	ESW07021	72.308	195	50	2	3	197	2	192	3.07e-104	300				PHAVU_010G029600g	ESW06220		PHAVU_003G250800g	ESW28001	specific	188782	158	210	1.21452e-26	101.946	cd09396	LIM_DA1	-	cl02475
AT3G61230.1	ESW07020	71.939	196	50	3	3	197	2	193	2.06e-102	295				PHAVU_010G029700g	ESW06221		PHAVU_001G017100g	ESW32788	superfamily	413332	115	167	5.43689e-26	99.6346	cl02475	LIM superfamily	-	-
AT3G61230.1	ESW35498	59.162	191	76	1	3	191	2	192	3.28e-84	248				PHAVU_010G029800g	ESW06229		PHAVU_001G017100g	ESW32788	specific	188782	115	167	5.43689e-26	99.6346	cd09396	LIM_DA1	-	cl02475
AT3G61230.1	ESW35499	59.162	191	76	1	3	191	2	192	3.28e-84	248				PHAVU_010G054200g	ESW06510		PHAVU_001G017100g	ESW32787	superfamily	413332	111	163	6.51705e-26	99.6346	cl02475	LIM superfamily	-	-
AT3G61230.1	ESW10107	53.714	175	78	1	1	172	1	175	9.76e-68	206				PHAVU_010G054400g	ESW06515		PHAVU_001G017100g	ESW32787	specific	188782	111	163	6.51705e-26	99.6346	cd09396	LIM_DA1	-	cl02475
AT3G61230.1	ESW10107	38.776	98	60	0	100	197	4	101	2.53e-18	79.3				PHAVU_010G054500g	ESW06516		PHAVU_008G229800g	ESW13832	superfamily	413332	174	226	1.10603e-22	91.1602	cl02475	LIM superfamily	-	-
AT3G61230.1	ESW27388	47.059	204	104	2	1	201	1	203	1.36e-67	206				PHAVU_010G054600g	ESW06517		PHAVU_008G229800g	ESW13832	specific	188782	174	226	1.10603e-22	91.1602	cd09396	LIM_DA1	-	cl02475
AT3G61230.1	ESW08760	49.733	187	88	2	3	186	2	185	7.63e-64	196				PHAVU_010G054700g	ESW06518		PHAVU_001G237100g	ESW35467	superfamily	413332	147	198	1.33864e-17	76.5226	cl02475	LIM superfamily	-	-
AT3G61230.1	ESW32913	50.273	183	85	2	3	182	2	181	3.28e-62	192				PHAVU_010G055100g	ESW06524		PHAVU_001G237100g	ESW35467	specific	188782	147	198	1.33864e-17	76.5226	cd09396	LIM_DA1	-	cl02475
AT3G61230.1	ESW32914	50.273	183	85	2	3	182	2	181	3.28e-62	192				PHAVU_010G055200g	ESW06525		PHAVU_001G028200g	ESW32913	specific	395333	109	164	1.26256e-12	60.0388	pfam00412	LIM	-	cl02475
AT3G61230.1	ESW15121	49.438	178	81	2	1	172	1	175	2.77e-60	187				PHAVU_010G055400g	ESW06527		PHAVU_001G028200g	ESW32914	specific	395333	109	164	1.26256e-12	60.0388	pfam00412	LIM	-	cl02475
AT3G61230.1	ESW15121	37.755	98	61	0	100	197	4	101	2.44e-17	76.6				PHAVU_010G055500g	ESW06528		PHAVU_009G072200g	ESW08760	specific	395333	109	164	1.34495e-12	60.0388	pfam00412	LIM	-	cl02475
AT4G25515.1	ESW24329	48.964	772	283	22	1	681	98	849	0	536				PHAVU_010G063000g	ESW06623		PHAVU_001G028200g	ESW32913	specific	214528	108	160	6.58322e-12	58.1641	smart00132	LIM	-	cl02475
AT4G25515.1	ESW24331	48.705	772	293	21	1	681	98	857	0	536				PHAVU_010G063100g	ESW06624		PHAVU_001G028200g	ESW32914	specific	214528	108	160	6.58322e-12	58.1641	smart00132	LIM	-	cl02475
AT4G25515.1	ESW24330	46.708	805	293	22	1	681	98	890	1.36e-174	521				PHAVU_010G063700g	ESW06630		PHAVU_009G072200g	ESW08760	specific	214528	108	160	8.83446e-12	57.7789	smart00132	LIM	-	cl02475
AT4G25515.1	ESW33376	52.843	299	133	4	132	430	307	597	2.51e-103	335				PHAVU_010G064800g	ESW06641		PHAVU_001G239700g	ESW35499	specific	214528	9	61	8.65723e-11	55.0825	smart00132	LIM	-	cl02475
AT4G25515.1	ESW09515	53.405	279	124	4	153	430	329	602	6e-100	327				PHAVU_010G091100g	ESW06963		PHAVU_001G239700g	ESW35498	specific	214528	9	61	8.65723e-11	55.0825	smart00132	LIM	-	cl02475
AT4G25520.1	ESW24331	46.433	827	302	22	9	742	78	856	0	550				PHAVU_010G0915001g	ESW06968		PHAVU_001G239700g	ESW35499	specific	395333	108	164	1.27565e-10	54.646	pfam00412	LIM	-	cl02475
AT4G25520.1	ESW24329	48.465	782	278	21	9	719	78	805	0	547				PHAVU_010G095700g	ESW07020		PHAVU_001G239700g	ESW35498	specific	395333	108	164	1.27565e-10	54.646	pfam00412	LIM	-	cl02475
AT4G25520.1	ESW24330	44.651	860	302	23	9	742	78	889	5.38e-178	532				PHAVU_010G101200g	ESW07099		PHAVU_007G046100g	ESW15121	specific	395333	110	166	5.32813e-10	52.72	pfam00412	LIM	-	cl02475
AT4G25520.1	ESW33376	52.824	301	132	5	160	459	307	598	4.05e-103	337				PHAVU_010G131200g	ESW07452		PHAVU_001G239700g	ESW35499	specific	214528	107	159	6.43454e-10	52.7713	smart00132	LIM	-	cl02475
AT4G25520.1	ESW09515	53.405	279	124	4	181	458	329	602	4.38e-99	326				PHAVU_010G131500g	ESW07456		PHAVU_001G239700g	ESW35498	specific	214528	107	159	6.43454e-10	52.7713	smart00132	LIM	-	cl02475
AT4G36860.1	ESW28871	68.421	570	150	10	1	553	1	557	0	763				PHAVU_010G131900g	ESW07460		PHAVU_003G197600g	ESW27388	specific	214528	109	161	7.11683e-10	52.7713	smart00132	LIM	-	cl02475
AT4G36860.1	ESW28874	68.421	570	150	10	1	553	1	557	0	763				PHAVU_010G132200g	ESW07464		PHAVU_007G046100g	ESW15121	specific	214528	109	161	7.84687e-10	52.3861	smart00132	LIM	-	cl02475
AT4G36860.1	ESW28873	68.421	570	150	10	1	553	1	557	0	763				PHAVU_010G136700g	ESW07520		PHAVU_008G067500g	ESW11888	specific	395333	106	162	9.57464e-10	52.72	pfam00412	LIM	-	cl02475
AT4G36860.1	ESW28870	68.421	570	150	10	1	553	1	557	0	763				PHAVU_010G136800g	ESW07521		PHAVU_003G197600g	ESW27388	specific	395333	110	166	1.03483e-09	52.3348	pfam00412	LIM	-	cl02475
AT4G36860.1	ESW28872	68.421	570	150	10	1	553	1	557	0	763				PHAVU_009G072200g	ESW08760		PHAVU_001G239700g	ESW35499	specific	395333	10	66	1.17808e-09	51.9496	pfam00412	LIM	-	cl02475
AT4G36860.1	ESW28001	66.845	561	145	5	1	553	1	528	0	727				PHAVU_009G134000g	ESW09515		PHAVU_001G239700g	ESW35498	specific	395333	10	66	1.17808e-09	51.9496	pfam00412	LIM	-	cl02475
AT4G36860.1	ESW28002	66.845	561	145	5	1	553	1	528	0	727				PHAVU_009G181200g	ESW10107		PHAVU_009G181200g	ESW10107	specific	214528	10	62	2.01268e-09	51.2305	smart00132	LIM	-	cl02475
AT4G36860.1	ESW32788	65.358	433	135	4	125	553	47	468	0	570				PHAVU_009G237600g	ESW10782		PHAVU_009G181200g	ESW10107	specific	214528	109	161	2.12028e-09	51.2305	smart00132	LIM	-	cl02475
AT4G36860.1	ESW32787	65.358	433	135	4	125	553	43	464	0	570				PHAVU_008G014700g	ESW11258		PHAVU_010G095700g	ESW07020	specific	214528	104	156	2.56378e-09	51.6157	smart00132	LIM	-	cl02475
AT4G36860.1	ESW13832	59.459	444	163	4	119	553	103	538	1.33e-170	494				PHAVU_008G067500g	ESW11888		PHAVU_010G095700g	ESW07021	specific	214528	103	155	2.69547e-09	51.6157	smart00132	LIM	-	cl02475
AT4G36860.1	ESW35467	56.438	466	189	7	96	553	51	510	1.61e-168	487				PHAVU_008G194700g	ESW13422		PHAVU_008G067500g	ESW11888	specific	214528	105	157	3.40468e-09	50.8453	smart00132	LIM	-	cl02475
AT5G17890.1	ESW28871	45.01	491	235	10	1124	1608	96	557	2.99e-113	370				PHAVU_008G194900g	ESW13423		PHAVU_009G181200g	ESW10107	specific	395333	110	166	3.75954e-09	50.794	pfam00412	LIM	-	cl02475
AT5G17890.1	ESW28874	45.01	491	235	10	1124	1608	96	557	2.99e-113	370				PHAVU_008G195100g	ESW13426		PHAVU_003G197600g	ESW27388	specific	214528	10	62	4.00758e-09	50.8453	smart00132	LIM	-	cl02475
AT5G17890.1	ESW28873	45.01	491	235	10	1124	1608	96	557	2.99e-113	370				PHAVU_008G195300g	ESW13428		PHAVU_008G067500g	ESW11888	specific	395333	10	66	4.02138e-09	50.794	pfam00412	LIM	-	cl02475
AT5G17890.1	ESW28870	45.01	491	235	10	1124	1608	96	557	2.99e-113	370				PHAVU_008G229800g	ESW13832		PHAVU_003G197600g	ESW27388	specific	395333	11	67	7.45343e-09	50.0236	pfam00412	LIM	-	cl02475
AT5G17890.1	ESW28872	45.01	491	235	10	1124	1608	96	557	2.99e-113	370				PHAVU_008G245200g	ESW14007		PHAVU_010G095700g	ESW07020	specific	395333	10	66	9.58982e-09	50.0236	pfam00412	LIM	-	cl02475
AT5G17890.1	ESW28001	51.175	383	172	7	1235	1608	152	528	1.07e-110	362				PHAVU_008G246500g	ESW14024		PHAVU_010G095700g	ESW07021	specific	395333	10	66	9.68386e-09	50.0236	pfam00412	LIM	-	cl02475
AT5G17890.1	ESW28002	51.175	383	172	7	1235	1608	152	528	1.07e-110	362				PHAVU_008G2468000g	ESW14028		PHAVU_007G046100g	ESW15121	specific	214528	10	62	1.06424e-08	49.3045	smart00132	LIM	-	cl02475
AT5G17890.1	ESW29775	32.787	854	475	23	32	837	60	862	7.8e-100	351				PHAVU_008G247000g	ESW14030		PHAVU_009G072200g	ESW08760	specific	214528	9	61	1.15357e-08	49.3045	smart00132	LIM	-	cl02475
AT5G17890.1	ESW29775	20.626	543	375	21	513	1031	814	1324	3.14e-07	55.5				PHAVU_007G046100g	ESW15121		PHAVU_010G095700g	ESW07021	specific	395333	104	160	1.30127e-08	49.6384	pfam00412	LIM	-	cl02475
AT5G17890.1	ESW29776	32.787	854	475	23	32	837	60	862	7.8e-100	351				PHAVU_007G086300g	ESW15605		PHAVU_010G095700g	ESW07020	specific	395333	105	161	1.30163e-08	49.6384	pfam00412	LIM	-	cl02475
AT5G17890.1	ESW29776	20.626	543	375	21	513	1031	814	1324	3.14e-07	55.5				PHAVU_007G112200g	ESW15899		PHAVU_002G024900g	ESW28870	specific	214528	188	240	2.03085e-08	50.4601	smart00132	LIM	-	cl02475
AT5G17890.1	ESW32788	46.361	371	180	6	1240	1608	115	468	7.43e-95	315				PHAVU_007G160900g	ESW16489		PHAVU_002G024900g	ESW28871	specific	214528	188	240	2.03085e-08	50.4601	smart00132	LIM	-	cl02475
AT5G17890.1	ESW32787	46.361	371	180	6	1240	1608	111	464	8.74e-95	315				PHAVU_007G254200g	ESW17614		PHAVU_002G024900g	ESW28872	specific	214528	188	240	2.03085e-08	50.4601	smart00132	LIM	-	cl02475
AT5G17890.1	ESW13832	48.493	365	178	6	1240	1601	174	531	1.85e-93	313				PHAVU_007G254300g	ESW17615		PHAVU_002G024900g	ESW28874	specific	214528	188	240	2.03085e-08	50.4601	smart00132	LIM	-	cl02475
AT5G17890.1	ESW35467	47.849	372	183	7	1240	1608	147	510	1.32e-92	310				PHAVU_007G254400g	ESW17616		PHAVU_002G024900g	ESW28873	specific	214528	188	240	2.03085e-08	50.4601	smart00132	LIM	-	cl02475
AT5G17890.1	ESW05466	30.667	825	482	21	31	797	39	831	5.25e-92	323				PHAVU_007G254700g	ESW17619		PHAVU_001G028200g	ESW32913	specific	214528	9	61	3.48446e-08	48.1489	smart00132	LIM	-	cl02475
AT5G17890.1	ESW05466	36.264	91	56	2	714	803	624	713	2.8e-07	55.5				PHAVU_007G254900g	ESW17621		PHAVU_001G028200g	ESW32914	specific	214528	9	61	3.48446e-08	48.1489	smart00132	LIM	-	cl02475
AT5G17890.1	ESW05627	29.553	873	497	24	31	835	39	861	3.66e-89	315				PHAVU_006G010000g	ESW18061		PHAVU_009G072200g	ESW08760	specific	395333	10	66	4.33039e-08	48.0976	pfam00412	LIM	-	cl02475
AT5G17890.1	ESW18061	29.818	825	485	19	32	827	34	793	5.03e-88	310				PHAVU_006G018700g	ESW18167		PHAVU_003G250800g	ESW28002	specific	395333	158	214	1.03989e-07	48.4828	pfam00412	LIM	-	cl02475
AT5G17890.1	ESW07464	31.408	831	449	24	32	791	65	845	9.96e-86	303				PHAVU_006G019300g	ESW18175		PHAVU_003G250800g	ESW28001	specific	395333	158	214	1.03989e-07	48.4828	pfam00412	LIM	-	cl02475
AT5G17890.1	ESW07464	25.194	258	118	7	652	853	635	873	6.46e-06	51.2				PHAVU_006G0277000g	ESW18278		PHAVU_001G028200g	ESW32913	specific	395333	10	66	1.28982e-07	46.5568	pfam00412	LIM	-	cl02475
AT5G17890.1	ESW07460	30.861	836	414	25	32	791	37	784	4.47e-76	274				PHAVU_006G0278000g	ESW18280		PHAVU_001G028200g	ESW32914	specific	395333	10	66	1.28982e-07	46.5568	pfam00412	LIM	-	cl02475
AT5G17890.1	ESW10782	28.526	950	575	23	9	882	38	959	1.58e-74	275				PHAVU_006G0279000g	ESW18282		PHAVU_007G046100g	ESW15121	specific	395333	11	67	1.30801e-07	46.5568	pfam00412	LIM	-	cl02475
AT5G17890.1	ESW10782	26.484	219	140	7	640	847	1357	1565	1.39e-11	69.7				PHAVU_006G052300g	ESW18570		PHAVU_010G095700g	ESW07020	specific	214528	9	61	2.26468e-07	46.2229	smart00132	LIM	-	cl02475
AT5G17890.1	ESW10782	27.32	194	124	7	641	828	1169	1351	2.34e-09	62.4				PHAVU_006G052400g	ESW18571		PHAVU_010G095700g	ESW07021	specific	214528	9	61	2.43369e-07	46.2229	smart00132	LIM	-	cl02475
AT5G17890.1	ESW10782	24.883	213	128	6	640	828	979	1183	7.12e-09	60.8				PHAVU_006G052500g	ESW18572		PHAVU_002G024900g	ESW28870	specific	395333	189	245	2.5015e-07	47.7124	pfam00412	LIM	-	cl02475
AT5G17890.1	ESW10782	25.962	208	122	8	626	828	1234	1414	6.46e-07	54.7				PHAVU_006G0526002g	ESW18574		PHAVU_002G024900g	ESW28871	specific	395333	189	245	2.5015e-07	47.7124	pfam00412	LIM	-	cl02475
AT5G17890.1	ESW34141	30.219	867	489	25	26	850	21	813	1.2e-72	268				PHAVU_006G066800g	ESW18746		PHAVU_002G024900g	ESW28872	specific	395333	189	245	2.5015e-07	47.7124	pfam00412	LIM	-	cl02475
AT5G17890.1	ESW32442	29.758	867	498	24	26	808	26	865	1.35e-72	267				PHAVU_005G014000g	ESW20778		PHAVU_002G024900g	ESW28874	specific	395333	189	245	2.5015e-07	47.7124	pfam00412	LIM	-	cl02475
AT5G17890.1	ESW32443	29.758	867	498	24	26	808	26	865	1.35e-72	267				PHAVU_005G014200g	ESW20780		PHAVU_002G024900g	ESW28873	specific	395333	189	245	2.5015e-07	47.7124	pfam00412	LIM	-	cl02475
AT5G17890.1	ESW07099	28.041	888	497	22	26	843	30	845	1.81e-72	265				PHAVU_005G016500g	ESW20807		PHAVU_009G181200g	ESW10107	specific	395333	11	67	3.82776e-07	45.4012	pfam00412	LIM	-	cl02475
AT5G17890.1	ESW26561	29.613	878	492	31	30	832	23	849	5e-72	266				PHAVU_005G027200g	ESW20934		PHAVU_003G250800g	ESW28002	specific	214528	158	209	4.17517e-07	46.9933	smart00132	LIM	-	cl02475
AT5G17890.1	ESW33725	28.286	852	455	27	72	844	64	838	1.74e-69	255				PHAVU_005G030500g	ESW20973		PHAVU_003G250800g	ESW28001	specific	214528	158	209	4.17517e-07	46.9933	smart00132	LIM	-	cl02475
AT5G17890.1	ESW24484	28.436	844	510	22	30	823	53	852	1.91e-67	249				PHAVU_005G031200g	ESW20983		PHAVU_008G067500g	ESW11888	specific	214528	9	61	4.51153e-07	45.4525	smart00132	LIM	-	cl02475
AT5G17890.1	ESW20808	26.915	914	497	31	26	827	30	884	4e-67	250				PHAVU_005G093400g	ESW21711		PHAVU_008G229800g	ESW13832	specific	395333	174	226	1.07207e-06	45.7864	pfam00412	LIM	-	cl02475
AT5G17890.1	ESW16489	29.624	692	417	15	31	685	49	707	8.43e-66	245				PHAVU_004G0056001g	ESW22913		PHAVU_001G017100g	ESW32788	specific	214528	114	166	1.15258e-06	45.4525	smart00132	LIM	-	cl02475
AT5G17890.1	ESW32445	28.637	866	520	24	26	836	17	839	2e-64	240				PHAVU_004G008000g	ESW22940		PHAVU_001G017100g	ESW32787	specific	214528	110	162	1.26036e-06	45.4525	smart00132	LIM	-	cl02475
AT5G17890.1	ESW03632	27.384	902	532	28	26	837	23	891	1.25e-63	238				PHAVU_004G008100g	ESW22941		PHAVU_001G017100g	ESW32788	non-specific	395333	115	167	3.63763e-06	44.2456	pfam00412	LIM	-	cl02475
AT5G17890.1	ESW07520	26.82	1085	614	39	31	1028	22	1013	3.63e-63	235				PHAVU_004G0083000g	ESW22943		PHAVU_001G017100g	ESW32787	non-specific	395333	111	163	4.13703e-06	43.8604	pfam00412	LIM	-	cl02475
AT5G17890.1	ESW23574	29.116	735	416	22	30	700	28	721	4.09e-63	235				PHAVU_004G008900g	ESW22953		PHAVU_001G237100g	ESW35467	non-specific	395333	147	198	4.6925e-06	43.8604	pfam00412	LIM	-	cl02475
AT5G17890.1	ESW07521	25.892	1093	656	35	31	1025	28	1064	8.58e-63	236				PHAVU_004G009300g	ESW22960		PHAVU_008G229800g	ESW13832	specific	214528	173	225	9.93312e-06	43.1413	smart00132	LIM	-	cl02475
AT5G17890.1	ESW05973	30.928	582	332	14	138	675	468	1023	1.21e-62	236				PHAVU_004G009500g	ESW22962
AT5G17890.1	ESW32452	28.904	858	491	25	26	808	26	839	2.82e-62	234				PHAVU_004G0098000g	ESW22975
AT5G17890.1	ESW32451	28.904	858	491	25	26	808	26	839	2.82e-62	234				PHAVU_004G012800g	ESW23022
AT5G17890.1	ESW32453	28.904	858	491	25	26	808	26	839	2.82e-62	234				PHAVU_004G012900g	ESW23023
AT5G17890.1	ESW23225	27.616	927	527	29	30	860	25	903	2.79e-58	220				PHAVU_004G013000g	ESW23024
AT5G17890.1	ESW20807	29.471	699	384	24	188	828	11	658	5.54e-58	220				PHAVU_004G013300g	ESW23027
AT5G17890.1	ESW06525	27.869	854	518	29	26	828	30	836	7.81e-58	219				PHAVU_004G015600g	ESW23066
AT5G17890.1	ESW06173	27.207	691	438	16	26	676	28	693	1.66e-57	213				PHAVU_004G015700g	ESW23067
AT5G17890.1	ESW06172	26.856	741	431	23	32	699	31	733	2.15e-57	217				PHAVU_004G015800g	ESW23068
AT5G17890.1	ESW24475	26.34	858	500	26	31	828	32	817	5.29e-57	217				PHAVU_004G028900g	ESW23225
AT5G17890.1	ESW06641	27.847	887	497	29	9	848	37	827	1.53e-56	214				PHAVU_004G036600g	ESW23316
AT5G17890.1	ESW24557	26.91	877	504	28	26	795	20	866	2.31e-56	214				PHAVU_004G036700g	ESW23318
AT5G17890.1	ESW24515	27.263	950	531	30	30	883	21	906	3.5e-55	211				PHAVU_004G046400g	ESW23433
AT5G17890.1	ESW20973	27.755	735	435	20	31	699	26	730	4.97e-55	210				PHAVU_004G058700g	ESW23574
AT5G17890.1	ESW23433	27.824	841	440	28	35	825	33	756	9.97e-55	206				PHAVU_004G121300g	ESW24329
AT5G17890.1	ESW13426	26.092	893	508	26	26	797	24	885	1.4e-54	210				PHAVU_004G121400g	ESW24330
AT5G17890.1	ESW06198	26.783	687	433	15	31	675	40	698	2.1e-54	208				PHAVU_004G134300g	ESW24475
AT5G17890.1	ESW06168	28.659	656	407	16	31	652	30	658	2.37e-54	208				PHAVU_004G135100g	ESW24484
AT5G17890.1	ESW04963	27.141	689	431	17	30	675	28	688	5.27e-54	207				PHAVU_004G137300g	ESW24515
AT5G17890.1	ESW13423	28.961	770	425	25	148	888	3	679	1.01e-53	206				PHAVU_004G139700g	ESW24545
AT5G17890.1	ESW24548	26.957	894	519	34	26	844	20	854	1.74e-53	205				PHAVU_004G139800g	ESW24546
AT5G17890.1	ESW24549	27.6	750	428	24	30	699	24	738	2.19e-53	205				PHAVU_004G139900g	ESW24549
AT5G17890.1	ESW24555	29.712	626	356	20	30	605	440	1031	5.1e-53	203				PHAVU_004G140100g	ESW24551
AT5G17890.1	ESW24555	28.285	449	250	12	9	420	3	416	6.09e-36	149				PHAVU_004G140400g	ESW24554
AT5G17890.1	ESW30650	28.41	887	488	32	31	828	33	861	1.53e-52	203				PHAVU_004G140500g	ESW24555
AT5G17890.1	ESW06196	24.866	744	459	20	26	699	33	746	2.66e-52	201				PHAVU_004G140700g	ESW24557
AT5G17890.1	ESW06195	24.866	744	459	20	26	699	33	746	3.61e-52	201				PHAVU_004G140800g	ESW24558
AT5G17890.1	ESW28222	29.094	574	351	17	14	550	10	564	4.9e-52	198				PHAVU_003G002400g	ESW25034
AT5G17890.1	ESW32444	26.54	844	463	24	31	808	31	783	1.11e-51	199				PHAVU_003G002600g	ESW25042
AT5G17890.1	ESW04962	25.939	852	525	25	30	828	30	828	1.34e-51	199				PHAVU_003G002700g	ESW25044
AT5G17890.1	ESW06201	25.601	707	425	16	32	675	37	705	1.94e-51	195				PHAVU_003G003000g	ESW25052
AT5G17890.1	ESW13422	27.053	828	488	29	202	986	21	775	9.41e-51	197				PHAVU_003G070900g	ESW25855
AT5G17890.1	ESW25873	27.492	913	499	31	31	828	33	897	1.13e-50	197				PHAVU_003G072400g	ESW25872
AT5G17890.1	ESW06513	25.787	826	479	21	26	769	30	803	1.24e-50	196				PHAVU_003G072500g	ESW25873
AT5G17890.1	ESW06512	25.787	826	479	21	26	769	30	803	1.26e-50	196				PHAVU_003G129700g	ESW26561
AT5G17890.1	ESW06511	25.787	826	479	21	26	769	30	803	1.26e-50	196				PHAVU_003G197600g	ESW27388
AT5G17890.1	ESW06510	25.787	826	479	21	26	769	30	803	1.26e-50	196				PHAVU_003G247200g	ESW27956
AT5G17890.1	ESW24559	27.851	754	430	25	26	700	20	738	2.26e-50	195				PHAVU_003G247300g	ESW27958
AT5G17890.1	ESW18175	27.871	714	406	23	150	804	52	715	1.44e-49	191				PHAVU_003G247400g	ESW27959
AT5G17890.1	ESW06208	26.518	626	384	17	96	675	99	694	3.72e-49	187				PHAVU_003G247500g	ESW27960
AT5G17890.1	ESW29550	24.89	908	550	29	30	835	29	906	4.16e-49	192				PHAVU_003G250800g	ESW28001
AT5G17890.1	ESW06171	26.081	717	437	17	26	678	28	715	5.53e-49	191				PHAVU_003G269200g	ESW28222
AT5G17890.1	ESW24551	27.321	754	438	24	26	700	20	742	7.63e-49	190				PHAVU_002G021700g	ESW28833
AT5G17890.1	ESW06175	27.307	531	349	12	165	688	12	512	1.3e-48	189				PHAVU_002G024900g	ESW28870
AT5G17890.1	ESW07452	36.723	354	202	9	302	646	1	341	4.43e-48	175				PHAVU_002G075300g	ESW29499
AT5G17890.1	ESW06194	25.816	674	404	21	95	699	36	682	6.37e-48	187				PHAVU_002G079200g	ESW29550
AT5G17890.1	ESW06203	27.746	519	307	11	192	675	2	487	2.76e-47	178				PHAVU_002G098200g	ESW29775
AT5G17890.1	ESW24545	26.692	783	492	24	30	759	24	777	9.34e-45	177				PHAVU_002G1292000g	ESW30156
AT5G17890.1	ESW06202	26.799	556	339	13	32	549	37	562	1.76e-44	171				PHAVU_002G129500g	ESW30159
AT5G17890.1	ESW06197	24.554	729	473	17	25	700	34	738	2.96e-44	175				PHAVU_002G129600g	ESW30160
AT5G17890.1	ESW24554	28.292	562	350	12	31	552	25	573	1.52e-43	168				PHAVU_002G129700g	ESW30161
AT5G17890.1	ESW06160	25.436	688	455	17	31	688	42	701	9.02e-43	171				PHAVU_002G130400g	ESW30168
AT5G17890.1	ESW06212	27.321	560	362	12	147	695	1	526	2.85e-42	168				PHAVU_002G130500g	ESW30169
AT5G17890.1	ESW06211	27.321	560	362	12	147	695	1	526	3.49e-42	167				PHAVU_002G130700g	ESW30171
AT5G17890.1	ESW06223	25.254	689	443	20	3	654	26	679	9.14e-41	162				PHAVU_002G133400g	ESW30203
AT5G17890.1	ESW06227	25.254	689	443	20	3	654	26	679	9.14e-41	162				PHAVU_002G145700g	ESW30348
AT5G17890.1	ESW06081	24.859	708	440	19	26	675	30	703	1e-40	164				PHAVU_002G171400g	ESW30650
AT5G17890.1	ESW06225	25.254	689	443	20	3	654	26	679	1.08e-40	162				PHAVU_002G323000g	ESW32441
AT5G17890.1	ESW06224	25.254	689	443	20	3	654	26	679	1.08e-40	162				PHAVU_002G323100g	ESW32442
AT5G17890.1	ESW06178	24.795	730	437	22	26	699	23	696	1.2e-40	164				PHAVU_002G323200g	ESW32444
AT5G17890.1	ESW24558	27.745	674	413	26	26	653	20	665	1.45e-40	163				PHAVU_002G323300g	ESW32445
AT5G17890.1	ESW06524	26.968	686	418	20	150	810	118	745	2.08e-39	159				PHAVU_002G323400g	ESW32446
AT5G17890.1	ESW24560	27.379	683	422	25	26	653	20	683	2.64e-39	159				PHAVU_002G3235001g	ESW32447
AT5G17890.1	ESW06183	26.054	522	342	15	26	511	23	536	5.93e-39	154				PHAVU_002G3235000g	ESW32449
AT5G17890.1	ESW06182	25.568	704	435	24	26	695	23	671	2.13e-38	155				PHAVU_002G323800g	ESW32451
AT5G17890.1	ESW24546	27.286	667	404	26	26	632	20	665	3.13e-38	155				PHAVU_001G017100g	ESW32787
AT5G17890.1	ESW24547	28.988	514	316	16	26	498	20	525	4.65e-38	155				PHAVU_001G018900g	ESW32810
AT5G17890.1	ESW06205	25.825	697	448	22	26	675	23	697	4.93e-38	155				PHAVU_001G028200g	ESW32913
AT5G17890.1	ESW06152	25.25	701	428	22	26	685	23	668	7.82e-38	154				PHAVU_001G064200g	ESW33376
AT5G17890.1	ESW06185	24.648	710	440	18	26	675	30	704	8.21e-38	154				PHAVU_001G093900g	ESW33725
AT5G17890.1	ESW06192	24.886	659	416	15	26	653	11	621	1.36e-37	151				PHAVU_001G128200g	ESW34141
AT5G17890.1	ESW06193	24.886	659	416	15	26	653	11	621	1.36e-37	151				PHAVU_001G132300g	ESW34190
AT5G17890.1	ESW06206	24.51	714	437	21	26	675	23	698	1.72e-37	154				PHAVU_001G1325001g	ESW34192
AT5G17890.1	ESW06189	24.538	595	382	14	143	699	44	609	4.29e-37	152				PHAVU_001G132800g	ESW34197
AT5G17890.1	ESW06222	25.101	494	333	9	169	654	64	528	8.89e-37	148				PHAVU_001G1331001g	ESW34200
AT5G17890.1	ESW06226	25.101	494	333	9	169	654	64	528	8.89e-37	148				PHAVU_001G133400g	ESW34206
AT5G17890.1	ESW06228	25.101	494	333	9	169	654	64	528	1.19e-36	147				PHAVU_001G134000g	ESW34212
AT5G17890.1	ESW06221	25.101	494	333	9	169	654	64	528	1.19e-36	147				PHAVU_001G134500g	ESW34219
AT5G17890.1	ESW06165	25.284	704	453	22	26	695	23	687	1.21e-36	151				PHAVU_001G237100g	ESW35467
AT5G17890.1	ESW06166	24.51	714	435	22	26	678	23	693	2.47e-36	150				PHAVU_001G239700g	ESW35498
AT5G17890.1	ESW32446	27.451	663	366	24	197	839	1	568	3.06e-36	149				PHAVU_L006800g	ESW35896
AT5G17890.1	ESW06200	27.739	429	269	10	32	425	37	459	4.55e-36	144				PHAVU_L0044001g	ESW35931
AT5G17890.1	ESW06210	24.247	664	429	12	26	653	23	648	1.59e-35	145				PHAVU_L003500g	ESW35939
AT5G17890.1	ESW06209	24.247	664	429	12	26	653	23	648	1.59e-35	145				PHAVU_L003600g	ESW35940
AT5G17890.1	ESW06187	25.479	522	345	15	26	511	23	536	3.28e-35	143				PHAVU_L003200g	ESW35943
AT5G17890.1	ESW35939	24.242	726	461	18	26	699	11	699	3.28e-35	146				PHAVU_L003200g	ESW35943
AT5G17890.1	ESW06144	25.622	683	429	20	26	675	23	659	1.14e-34	144
AT5G17890.1	ESW06162	24.066	723	405	24	26	675	21	672	6.89e-34	142
AT5G17890.1	ESW06151	28.188	447	270	14	65	474	38	470	5.18e-33	137
AT5G17890.1	ESW06180	26.694	487	315	16	26	479	23	500	3e-32	133
AT5G17890.1	ESW06207	24.952	517	326	12	192	675	48	535	6.93e-32	135
AT5G17890.1	ESW06164	25.746	536	359	14	166	695	61	563	1.8e-31	134
AT5G17890.1	ESW06177	23.58	704	425	22	26	675	23	667	3.23e-30	130
AT5G17890.1	ESW06220	27.092	502	328	17	194	675	2	485	5.62e-30	129
AT5G17890.1	ESW07456	32.404	287	144	6	530	787	3	268	8.67e-29	117
AT5G17890.1	ESW13428	28.09	445	274	12	26	431	24	461	1.25e-26	117
AT5G17890.1	ESW13429	28.81	420	278	12	26	431	24	436	5.12e-26	115
AT5G17890.1	ESW06150	26.969	419	282	14	265	675	7	409	9.49e-26	115
AT5G17890.1	ESW06518	25.09	554	300	17	297	828	27	487	1.8e-23	107
AT5G17890.1	ESW32441	27.557	352	215	6	26	347	26	367	2.42e-23	108
AT5G17890.1	ESW06527	26.327	490	290	15	332	791	1	449	1.43e-21	101
AT5G17890.1	ESW04914	27.077	325	191	11	30	321	30	341	9.1e-20	92.8
AT5G17890.1	ESW04915	27.077	325	191	11	30	321	30	341	9.1e-20	92.8
AT5G17890.1	ESW06528	26.316	380	241	12	26	369	29	405	3.54e-19	94
AT5G17890.1	ESW06528	29.012	162	84	6	565	702	352	506	8.61e-07	53.9
AT5G17890.1	ESW04989	28.475	295	174	8	152	436	52	319	5.48e-19	93.6
AT5G17890.1	ESW06229	27.083	336	194	11	26	323	31	353	6.22e-19	90.9
AT5G17890.1	ESW04912	27.431	288	179	7	399	675	1	269	3.03e-18	90.9
AT5G17890.1	ESW04913	27.431	288	179	7	399	675	1	269	4.43e-18	89.4
AT5G17890.1	ESW06516	22.506	391	229	10	305	682	185	514	2.31e-16	85.1
AT5G17890.1	ESW18570	22.955	758	435	32	59	731	86	779	1.05e-15	83.2
AT5G17890.1	ESW17615	24.528	689	396	31	177	786	176	819	1.24e-14	79.3
AT5G17890.1	ESW06515	28.179	291	164	11	26	280	26	307	6.71e-14	74.7
AT5G17890.1	ESW06517	25.788	349	213	12	26	340	24	360	1.83e-13	74.7
AT5G17890.1	ESW05927	24.254	503	326	19	192	667	407	881	1.28e-12	73.2
AT5G17890.1	ESW05928	24.056	503	327	19	192	667	407	881	1.39e-12	73.2
AT5G17890.1	ESW32447	27.855	359	196	14	516	838	5	336	1.56e-12	72
AT5G17890.1	ESW05712	30.66	212	126	8	186	385	64	266	2.38e-12	72
AT5G17890.1	ESW05583	28.194	227	140	6	171	382	167	385	3.51e-12	71.6
AT5G17890.1	ESW20778	31.132	212	125	8	186	385	201	403	4.96e-12	71.2
AT5G17890.1	ESW05704	23.529	493	301	19	192	656	198	642	6.46e-12	70.9
AT5G17890.1	ESW05930	24.561	513	317	20	192	667	208	687	6.6e-12	70.9
AT5G17890.1	ESW06217	25	284	147	7	217	495	49	271	7.32e-12	67.8
AT5G17890.1	ESW05686	30.808	198	124	6	192	382	208	399	1.32e-11	69.7
AT5G17890.1	ESW05932	31.068	206	121	8	192	385	209	405	1.52e-11	69.7
AT5G17890.1	ESW14024	27.755	245	165	4	172	414	156	390	2.04e-11	69.3
AT5G17890.1	ESW05469	30.144	209	131	7	186	385	192	394	2.31e-11	68.9
AT5G17890.1	ESW17621	22.372	666	433	28	177	784	176	815	2.39e-11	68.9
AT5G17890.1	ESW05589	26.132	287	173	8	128	382	105	384	3.98e-11	68.2
AT5G17890.1	ESW05467	31.068	206	121	8	192	385	209	405	5.61e-11	67.8
AT5G17890.1	ESW14031	26.939	245	167	4	172	414	156	390	9.41e-11	67
AT5G17890.1	ESW14030	26.939	245	167	4	172	414	156	390	9.6e-11	67
AT5G17890.1	ESW05650	31.122	196	124	6	192	382	211	400	1.12e-10	66.6
AT5G17890.1	ESW05591	23.794	622	365	24	166	748	162	713	1.25e-10	66.6
AT5G17890.1	ESW20780	23.738	535	337	15	166	649	169	683	1.49e-10	66.2
AT5G17890.1	ESW05601	29.412	204	131	5	186	382	187	384	1.55e-10	66.2
AT5G17890.1	ESW21711	30.601	183	97	7	618	792	5	165	1.73e-10	65.5
AT5G17890.1	ESW05644	26.271	236	149	9	186	415	193	409	1.9e-10	65.9
AT5G17890.1	ESW05578	28.384	229	137	7	171	382	167	385	1.95e-10	65.9
AT5G17890.1	ESW17616	22.191	712	418	29	177	784	38	717	2.01e-10	65.9
AT5G17890.1	ESW05602	27.67	206	130	5	186	382	187	382	2.18e-10	65.9
AT5G17890.1	ESW05702	25.595	336	197	13	158	476	171	470	3.24e-10	65.1
AT5G17890.1	ESW05656	26.872	227	143	6	171	382	167	385	3.46e-10	65.1
AT5G17890.1	ESW05626	27.094	203	131	6	186	379	187	381	4.48e-10	64.7
AT5G17890.1	ESW05711	29.293	198	127	6	192	382	209	400	6.37e-10	64.3
AT5G17890.1	ESW05586	27.126	247	161	7	149	382	159	399	7.01e-10	64.3
AT5G17890.1	ESW25872	29.442	197	104	7	647	828	67	243	8.1e-10	63.5
AT5G17890.1	ESW25872	26.286	350	170	13	528	828	26	336	2.15e-07	55.8
AT5G17890.1	ESW05624	29.082	196	130	4	192	382	193	384	8.12e-10	63.5
AT5G17890.1	ESW05625	29.082	196	130	4	192	382	193	384	8.12e-10	63.5
AT5G17890.1	ESW05660	27.426	237	145	11	186	415	192	408	1.3e-09	63.2
AT5G17890.1	ESW18746	29.064	203	107	7	192	385	208	382	1.64e-09	62.8
AT5G17890.1	ESW05579	23.788	660	351	28	184	787	171	734	2.43e-09	62.4
AT5G17890.1	ESW05629	28.571	203	134	6	186	382	187	384	2.51e-09	62.4
AT5G17890.1	ESW05616	26.829	205	125	6	186	382	187	374	2.59e-09	62.4
AT5G17890.1	ESW18574	25.912	274	184	6	167	424	39	309	2.75e-09	61.6
AT5G17890.1	ESW35940	25.606	289	175	9	3	260	6	285	3.14e-09	60.1
AT5G17890.1	ESW05710	26.613	248	140	10	637	875	1100	1314	3.14e-09	62
AT5G17890.1	ESW05710	25.943	212	110	7	192	391	201	377	1.25e-06	53.5
AT5G17890.1	ESW05622	28.426	197	130	5	192	382	193	384	3.39e-09	62
AT5G17890.1	ESW34212	21.752	685	390	28	187	787	191	813	4.28e-09	61.6
AT5G17890.1	ESW05604	29.442	197	118	5	197	382	1	187	4.95e-09	61.2
AT5G17890.1	ESW32449	24.49	245	142	4	74	283	1	237	4.96e-09	58.9
AT5G17890.1	ESW34197	24.212	698	417	33	192	807	43	710	5.59e-09	60.8
AT5G17890.1	ESW05705	28.718	195	126	6	194	381	165	353	5.85e-09	61.2
AT5G17890.1	ESW17619	22.939	667	416	27	187	786	189	824	6.17e-09	60.8
AT5G17890.1	ESW06630	26.106	226	149	7	167	379	155	375	6.74e-09	60.8
AT5G17890.1	ESW20983	26.84	231	141	7	192	414	205	415	6.86e-09	60.8
AT5G17890.1	ESW18572	24.348	575	325	26	192	695	184	719	7.45e-09	60.8
AT5G17890.1	ESW22960	22.659	662	388	28	192	780	193	803	7.66e-09	60.8
AT5G17890.1	ESW05677	26.695	236	148	9	186	415	192	408	8.01e-09	60.8
AT5G17890.1	ESW05683	25.424	236	151	9	186	415	194	410	1.06e-08	60.5
AT5G17890.1	ESW14007	26	250	173	5	172	419	206	445	1.25e-08	60.1
AT5G17890.1	ESW15899	28.788	198	128	6	192	382	162	353	1.34e-08	59.7
AT5G17890.1	ESW05619	28.431	204	135	5	185	382	186	384	1.38e-08	60.1
AT5G17890.1	ESW23024	29.231	195	125	6	192	379	205	393	1.69e-08	59.7
AT5G17890.1	ESW05615	27.404	208	134	6	184	382	166	365	2.11e-08	59.3
AT5G17890.1	ESW22975	29.231	195	125	6	192	379	205	393	2.35e-08	58.9
AT5G17890.1	ESW05617	27.723	202	137	4	186	382	187	384	3.78e-08	58.5
AT5G17890.1	ESW06623	27.074	229	140	9	170	379	159	379	5.34e-08	58.2
AT5G17890.1	ESW15605	27.236	246	147	10	188	412	183	417	6.54e-08	57.8
AT5G17890.1	ESW15606	27.236	246	147	10	188	412	183	417	6.54e-08	57.8
AT5G17890.1	ESW05655	26.108	203	138	7	186	382	193	389	6.67e-08	57.8
AT5G17890.1	ESW05651	25.847	236	150	9	188	415	194	412	7.52e-08	57.4
AT5G17890.1	ESW22943	28.205	195	127	6	192	379	207	395	8.56e-08	57.4
AT5G17890.1	ESW22962	28.877	187	120	6	192	371	187	367	9.29e-08	57
AT5G17890.1	ESW30159	26.482	253	145	12	188	421	184	414	9.71e-08	57
AT5G17890.1	ESW30161	24.206	504	322	19	188	668	184	650	9.85e-08	57
AT5G17890.1	ESW18571	23.067	750	458	32	167	840	154	860	1.02e-07	57
AT5G17890.1	ESW23318	28.877	187	120	6	192	371	206	386	1.09e-07	57
AT5G17890.1	ESW05684	25.214	234	125	7	186	415	194	381	1.15e-07	57
AT5G17890.1	ESW05649	25.424	236	151	10	186	415	193	409	1.18e-07	57
AT5G17890.1	ESW05687	28.78	205	111	7	192	385	210	390	1.25e-07	56.6
AT5G17890.1	ESW17614	22.319	690	411	30	177	786	176	820	1.29e-07	56.6
AT5G17890.1	ESW23067	27.807	187	122	6	192	371	212	392	1.32e-07	56.6
AT5G17890.1	ESW29499	27.848	237	133	11	194	415	199	412	1.47e-07	56.6
AT5G17890.1	ESW14028	26.07	257	169	6	172	419	56	300	1.98e-07	55.8
AT5G17890.1	ESW23027	27.619	210	133	7	192	388	205	408	2.32e-07	55.8
AT5G17890.1	ESW22913	28.571	210	131	7	192	388	205	408	2.32e-07	55.8
AT5G17890.1	ESW23023	27.778	198	130	6	192	382	201	392	2.75e-07	55.5
AT5G17890.1	ESW05587	25.728	206	126	6	186	382	167	354	3.57e-07	55.5
AT5G17890.1	ESW35896	28.718	195	126	6	192	379	201	389	3.66e-07	55.1
AT5G17890.1	ESW23066	28.095	210	132	7	192	388	44	247	3.82e-07	55.1
AT5G17890.1	ESW05648	27.411	197	131	7	192	382	202	392	4.73e-07	55.1
AT5G17890.1	ESW23317	28.205	195	127	6	192	379	205	393	4.92e-07	54.7
AT5G17890.1	ESW23316	28.205	195	127	6	192	379	205	393	4.92e-07	54.7
AT5G17890.1	ESW05685	26.794	209	109	7	186	385	192	365	6.93e-07	54.3
AT5G17890.1	ESW05685	24.296	284	177	13	583	857	696	950	1.79e-06	52.8
AT5G17890.1	ESW35943	28.205	195	127	6	192	379	185	373	7.54e-07	54.3
AT5G17890.1	ESW25052	24.898	245	171	5	172	414	161	394	7.73e-07	54.3
AT5G17890.1	ESW22940	28.877	187	120	6	192	371	194	374	8.37e-07	53.9
AT5G17890.1	ESW30168	26.471	204	131	7	188	381	152	346	9.51e-07	53.5
AT5G17890.1	ESW23022	27.692	195	128	6	192	379	205	393	1.05e-06	53.5
AT5G17890.1	ESW34190	29.703	202	115	7	192	375	199	391	1.35e-06	53.1
AT5G17890.1	ESW25855	29.437	231	120	12	26	224	34	253	1.39e-06	52
AT5G17890.1	ESW30203	26.457	223	154	5	163	377	156	376	1.47e-06	53.1
AT5G17890.1	ESW23068	27.179	195	129	6	192	379	201	389	1.5e-06	53.5
AT5G17890.1	ESW30160	26.368	201	135	6	188	381	185	379	1.5e-06	53.1
AT5G17890.1	ESW22953	28.205	195	127	6	192	379	205	393	1.65e-06	53.1
AT5G17890.1	ESW22941	28.718	195	126	6	192	379	164	352	1.68e-06	53.1
AT5G17890.1	ESW06624	26.754	228	141	8	170	379	159	378	1.81e-06	53.1
AT5G17890.1	ESW35931	30.769	195	122	6	192	379	206	394	1.87e-06	52.4
AT5G17890.1	ESW34200	28.431	204	115	6	192	375	199	391	1.89e-06	52.4
AT5G17890.1	ESW25042	23.235	779	433	34	168	828	157	888	2.01e-06	52.8
AT5G17890.1	ESW11258	22.92	685	392	27	178	812	169	767	2.12e-06	52.8
AT5G17890.1	ESW30156	24.587	545	297	22	188	691	152	623	2.24e-06	52.4
AT5G17890.1	ESW30348	32.558	129	78	3	549	675	215	336	2.25e-06	52.4
AT5G17890.1	ESW25043	23.235	779	433	34	168	828	157	888	2.28e-06	52.8
AT5G17890.1	ESW25046	25.296	253	171	6	168	414	157	397	2.58e-06	52.8
AT5G17890.1	ESW25047	25.296	253	171	6	168	414	157	397	2.62e-06	52.4
AT5G17890.1	ESW34206	20.856	748	432	27	158	825	166	833	2.72e-06	52.4
AT5G17890.1	ESW25044	25.296	253	171	6	168	414	157	397	2.88e-06	52.4
AT5G17890.1	ESW25045	25.296	253	171	6	168	414	157	397	2.93e-06	52.4
AT5G17890.1	ESW05270	27.861	201	116	6	186	377	163	343	3.04e-06	52
AT5G17890.1	ESW34192	27.803	223	122	7	177	371	176	387	4.13e-06	50.8
AT5G17890.1	ESW20934	25.472	212	110	8	188	377	219	404	4.78e-06	51.6
AT5G17890.1	ESW05090	29.05	179	112	6	186	356	186	357	4.84e-06	51.6
AT5G17890.1	ESW25034	25	244	168	6	168	407	157	389	5.03e-06	51.6
AT5G17890.1	ESW25036	25	244	168	6	168	407	157	389	5.2e-06	51.6
AT5G17890.1	ESW25035	25	244	168	6	168	407	157	389	5.29e-06	51.6
AT5G17890.1	ESW25037	25	244	168	6	168	407	157	389	5.71e-06	51.6
AT5G17890.1	ESW30171	20.755	742	424	30	194	852	190	850	6.83e-06	51.2
AT5G17890.1	ESW30169	26.923	234	149	8	188	407	184	409	8.48e-06	50.8
AT5G17890.1	ESW34219	24.9	249	133	7	158	377	166	389	8.85e-06	50.4
AT5G52950.1	ESW05283	34.907	1017	528	34	7	946	5	964	5.25e-130	416
AT5G62090.1	ESW24329	55.188	877	298	23	2	816	16	859	0	734
AT5G62090.1	ESW24331	54.195	882	307	24	2	816	16	867	0	733
AT5G62090.1	ESW24330	52.24	915	307	25	2	816	16	900	0	715
AT5G62090.1	ESW33376	53.642	302	129	5	260	560	305	596	5.1e-106	347
AT5G62090.1	ESW09515	56.569	274	114	3	287	560	333	601	3.95e-105	344
AT5G66610.1	ESW28871	44.592	527	255	12	44	551	43	551	1.71e-131	395
AT5G66610.1	ESW28874	44.592	527	255	12	44	551	43	551	1.71e-131	395
AT5G66610.1	ESW28873	44.592	527	255	12	44	551	43	551	1.71e-131	395
AT5G66610.1	ESW28870	44.592	527	255	12	44	551	43	551	1.71e-131	395
AT5G66610.1	ESW28872	44.592	527	255	12	44	551	43	551	1.71e-131	395
AT5G66610.1	ESW28001	43.958	480	210	8	91	551	83	522	1.01e-124	376
AT5G66610.1	ESW28002	43.958	480	210	8	91	551	83	522	1.01e-124	376
AT5G66610.1	ESW32788	41.365	469	214	8	93	551	45	462	3.38e-111	339
AT5G66610.1	ESW32787	41.365	469	214	8	93	551	41	458	5.34e-111	338
AT5G66610.1	ESW13832	49.185	368	174	6	196	551	166	532	2.84e-106	329
AT5G66610.1	ESW35467	48.199	361	176	6	200	551	146	504	6.62e-104	322
AT5G66620.1	ESW28871	46.61	472	221	8	183	640	96	550	1.64e-132	400
AT5G66620.1	ESW28874	46.61	472	221	8	183	640	96	550	1.64e-132	400
AT5G66620.1	ESW28873	46.61	472	221	8	183	640	96	550	1.64e-132	400
AT5G66620.1	ESW28870	46.61	472	221	8	183	640	96	550	1.64e-132	400
AT5G66620.1	ESW28872	46.61	472	221	8	183	640	96	550	1.64e-132	400
AT5G66620.1	ESW28001	48.662	411	193	7	243	640	116	521	1.37e-121	371
AT5G66620.1	ESW28002	48.662	411	193	7	243	640	116	521	1.37e-121	371
AT5G66620.1	ESW32787	45	420	199	8	233	640	58	457	6.71e-115	352
AT5G66620.1	ESW32788	45	420	199	8	233	640	62	461	8.65e-115	351
AT5G66620.1	ESW13832	48.087	366	173	5	285	640	173	531	1.68e-105	330
AT5G66620.1	ESW35467	44.417	412	207	8	239	640	104	503	6.45e-105	327
AT5G66630.1	ESW28871	48.267	375	177	7	338	698	179	550	1.76e-110	345
AT5G66630.1	ESW28874	48.267	375	177	7	338	698	179	550	1.76e-110	345
AT5G66630.1	ESW28873	48.267	375	177	7	338	698	179	550	1.76e-110	345
AT5G66630.1	ESW28870	48.267	375	177	7	338	698	179	550	1.76e-110	345
AT5G66630.1	ESW28872	48.267	375	177	7	338	698	179	550	1.76e-110	345
AT5G66630.1	ESW28001	47.989	373	175	8	342	698	152	521	1.53e-104	328
AT5G66630.1	ESW28002	47.989	373	175	8	342	698	152	521	1.53e-104	328
AT5G66630.1	ESW32788	46.448	366	165	9	346	698	114	461	2.25e-96	305
AT5G66630.1	ESW32787	46.448	366	165	9	346	698	110	457	3.47e-96	305
AT5G66630.1	ESW13832	45.628	366	179	7	346	698	173	531	1.47e-93	300
AT5G66630.1	ESW35467	45.082	366	180	8	346	698	146	503	8.4e-93	297
AT5G66630.1	ESW28833	33.123	317	206	4	6	320	1	313	6.05e-42	163
AT5G66630.1	ESW18282	32.278	316	207	5	8	320	2	313	7.05e-37	146
AT5G66630.1	ESW18280	31.329	316	210	5	8	320	2	313	7.15e-33	135
AT5G66630.1	ESW18278	32.399	321	200	5	13	324	8	320	4.41e-31	129
AT5G66630.1	ESW27957	30.892	314	204	9	14	320	8	315	2.41e-28	121
AT5G66630.1	ESW27956	30.892	314	204	9	14	320	8	315	2.41e-28	121
AT5G66630.1	ESW27958	44.667	150	81	2	172	320	17	165	1.15e-27	118
AT5G66630.1	ESW27959	41.722	151	86	2	172	321	24	173	5.65e-25	110
AT5G66630.1	ESW27960	46.341	123	63	2	200	321	57	177	5.99e-22	100
AT5G66630.1	ESW32810	32.813	128	75	5	201	324	211	331	3.24e-08	57
AT5G66630.1	ESW18167	30.818	159	92	5	179	323	179	333	6.97e-07	52.8
AT5G66630.1	ESW06968	29.371	143	90	6	142	283	85	217	3.07e-06	49.3
AT5G66630.1	ESW06963	25	152	83	3	132	283	152	272	7.25e-06	49.7

## Sheet: Basic GO Information
Transcript stable ID	Interpro ID	Pfam ID	GO term accession	GO term name	GO term evidence code
ESW07020	IPR001781	PF00412	GO:0046872	metal ion binding	IEA
ESW07020	IPR001781	PF00412	GO:0005856	cytoskeleton	IEA
ESW07020	IPR001781	PF00412	GO:0051015	actin filament binding	IEA
ESW07020	IPR001781	PF00412	GO:0051017	actin filament bundle assembly	IEA
ESW08760	IPR001781	PF00412	GO:0046872	metal ion binding	IEA
ESW08760	IPR001781	PF00412	GO:0005856	cytoskeleton	IEA
ESW08760	IPR001781	PF00412	GO:0051015	actin filament binding	IEA
ESW08760	IPR001781	PF00412	GO:0051017	actin filament bundle assembly	IEA
ESW09515	IPR029005	PF01803	GO:0005515	protein binding
ESW10107	IPR001781	PF00412	GO:0046872	metal ion binding	IEA
ESW10107	IPR001781	PF00412	GO:0005856	cytoskeleton	IEA
ESW10107	IPR001781	PF00412	GO:0051015	actin filament binding	IEA
ESW10107	IPR001781	PF00412	GO:0051017	actin filament bundle assembly	IEA
ESW11888	IPR001781	PF00412	GO:0046872	metal ion binding	IEA
ESW11888	IPR001781	PF00412	GO:0005856	cytoskeleton	IEA
ESW11888	IPR001781	PF00412	GO:0051015	actin filament binding	IEA
ESW11888	IPR001781	PF00412	GO:0051017	actin filament bundle assembly	IEA
ESW13832	IPR001781	PF00412	GO:0046872	metal ion binding	IEA
ESW13832	IPR022087	PF00412	GO:0046872	metal ion binding	IEA
ESW13832	IPR045218	PF00412	GO:0046872	metal ion binding	IEA
ESW13832	IPR001781	PF12315	GO:0046872	metal ion binding	IEA
ESW13832	IPR022087	PF12315	GO:0046872	metal ion binding	IEA
ESW13832	IPR045218	PF12315	GO:0046872	metal ion binding	IEA
ESW15121	IPR001781	PF00412	GO:0046872	metal ion binding	IEA
ESW15121	IPR001781	PF00412	GO:0005856	cytoskeleton	IEA
ESW15121	IPR001781	PF00412	GO:0051015	actin filament binding	IEA
ESW15121	IPR001781	PF00412	GO:0051017	actin filament bundle assembly	IEA
ESW24329	IPR029005	PF01803	GO:0005515	protein binding
ESW24330	IPR029005	PF01803	GO:0005515	protein binding
ESW27388	IPR001781	PF00412	GO:0046872	metal ion binding	IEA
ESW27388	IPR001781	PF00412	GO:0005856	cytoskeleton	IEA
ESW27388	IPR001781	PF00412	GO:0051015	actin filament binding	IEA
ESW27388	IPR001781	PF00412	GO:0051017	actin filament bundle assembly	IEA
ESW28002	IPR001781	PF00412	GO:0046872	metal ion binding	IEA
ESW28002	IPR003903	PF00412	GO:0046872	metal ion binding	IEA
ESW28002	IPR022087	PF00412	GO:0046872	metal ion binding	IEA
ESW28002	IPR045218	PF00412	GO:0046872	metal ion binding	IEA
ESW28002	IPR001781	PF12315	GO:0046872	metal ion binding	IEA
ESW28002	IPR003903	PF12315	GO:0046872	metal ion binding	IEA
ESW28002	IPR022087	PF12315	GO:0046872	metal ion binding	IEA
ESW28002	IPR045218	PF12315	GO:0046872	metal ion binding	IEA
ESW28874	IPR001781	PF00412	GO:0046872	metal ion binding	IEA
ESW28874	IPR003903	PF00412	GO:0046872	metal ion binding	IEA
ESW28874	IPR022087	PF00412	GO:0046872	metal ion binding	IEA
ESW28874	IPR045218	PF00412	GO:0046872	metal ion binding	IEA
ESW28874	IPR001781	PF12315	GO:0046872	metal ion binding	IEA
ESW28874	IPR003903	PF12315	GO:0046872	metal ion binding	IEA
ESW28874	IPR022087	PF12315	GO:0046872	metal ion binding	IEA
ESW28874	IPR045218	PF12315	GO:0046872	metal ion binding	IEA
ESW32788	IPR001781	PF00412	GO:0046872	metal ion binding	IEA
ESW32788	IPR003903	PF00412	GO:0046872	metal ion binding	IEA
ESW32788	IPR022087	PF00412	GO:0046872	metal ion binding	IEA
ESW32788	IPR045218	PF00412	GO:0046872	metal ion binding	IEA
ESW32788	IPR001781	PF02809	GO:0046872	metal ion binding	IEA
ESW32788	IPR003903	PF02809	GO:0046872	metal ion binding	IEA
ESW32788	IPR022087	PF02809	GO:0046872	metal ion binding	IEA
ESW32788	IPR045218	PF02809	GO:0046872	metal ion binding	IEA
ESW32788	IPR001781	PF12315	GO:0046872	metal ion binding	IEA
ESW32788	IPR003903	PF12315	GO:0046872	metal ion binding	IEA
ESW32788	IPR022087	PF12315	GO:0046872	metal ion binding	IEA
ESW32788	IPR045218	PF12315	GO:0046872	metal ion binding	IEA
ESW32913	IPR001781	PF00412	GO:0046872	metal ion binding	IEA
ESW32913	IPR001781	PF00412	GO:0005856	cytoskeleton	IEA
ESW32913	IPR001781	PF00412	GO:0051015	actin filament binding	IEA
ESW32913	IPR001781	PF00412	GO:0051017	actin filament bundle assembly	IEA
ESW33376	IPR029005	PF01803
ESW35467	IPR001781	PF00412	GO:0046872	metal ion binding	IEA
ESW35467	IPR022087	PF00412	GO:0046872	metal ion binding	IEA
ESW35467	IPR045218	PF00412	GO:0046872	metal ion binding	IEA
ESW35467	IPR001781	PF12315	GO:0046872	metal ion binding	IEA
ESW35467	IPR022087	PF12315	GO:0046872	metal ion binding	IEA
ESW35467	IPR045218	PF12315	GO:0046872	metal ion binding	IEA
ESW35498	IPR001781	PF00412	GO:0046872	metal ion binding	IEA
ESW35498	IPR001781	PF00412	GO:0005856	cytoskeleton	IEA
ESW35498	IPR001781	PF00412	GO:0051015	actin filament binding	IEA
ESW35498	IPR001781	PF00412	GO:0051017	actin filament bundle assembly	IEA

## Sheet: David Gene ID Conversion
Ensemble Gene ID	Uniprot ID	Phytozome Gene ID	Species	David Gene Name
PHAVU_010G095700g	V7AS37	Phvul.001G237100.1.p	Phaseolus vulgaris	hypothetical protein(PHAVU_010G095700g)
PHAVU_010G095700g	V7ANY0	Phvul.001G017100.1.p	Phaseolus vulgaris	hypothetical protein(PHAVU_010G095700g)
PHAVU_001G028200g	V7CS06	#N/A	Phaseolus vulgaris	hypothetical protein(PHAVU_001G028200g)
PHAVU_001G017100g	V7CTT5	Phvul.004G121400.2.p	Phaseolus vulgaris	hypothetical protein(PHAVU_001G017100g)
PHAVU_001G017100g	V7CRH6	Phvul.009G134000.1.p	Phaseolus vulgaris	hypothetical protein(PHAVU_001G017100g)
PHAVU_003G197600g	V7CDD8	Phvul.001G064200.1.p	Phaseolus vulgaris	hypothetical protein(PHAVU_003G197600g)
PHAVU_009G134000g	V7AW41	Phvul.004G121300.1.p	Phaseolus vulgaris	hypothetical protein(PHAVU_009G134000g)
PHAVU_007G046100g	V7BF73	Phvul.001G017100.2.p	Phaseolus vulgaris	hypothetical protein(PHAVU_007G046100g)
PHAVU_004G121400g	V7C5Z9	Phvul.009G072200.1.p	Phaseolus vulgaris	hypothetical protein(PHAVU_004G121400g)
PHAVU_004G121400g	V7C4X2	0	Phaseolus vulgaris	hypothetical protein(PHAVU_004G121400g)
PHAVU_001G239700g	T2DNC9	#N/A	Phaseolus vulgaris	hypothetical protein(PHAVU_001G239700g)
PHAVU_001G237100g	V7CZ61	Phvul.007G046100.1.p	Phaseolus vulgaris	hypothetical protein(PHAVU_001G237100g)
PHAVU_009G072200g	V7ATX8	Phvul.003G197600.1.p	Phaseolus vulgaris	hypothetical protein(PHAVU_009G072200g)
PHAVU_001G064200g	V7CWS9	Phvul.009G181200.1.p	Phaseolus vulgaris	hypothetical protein(PHAVU_001G064200g)
PHAVU_003G250800g	V7CCS6	#N/A	Phaseolus vulgaris	hypothetical protein(PHAVU_003G250800g)
PHAVU_004G121300g	V7C2H0	Phvul.010G095700.2.p	Phaseolus vulgaris	hypothetical protein(PHAVU_004G121300g)
PHAVU_009G181200g	V7AWS6	Phvul.010G095700.1.p	Phaseolus vulgaris	hypothetical protein(PHAVU_009G181200g)
PHAVU_008G229800g	V7B7H4	0	Phaseolus vulgaris	hypothetical protein(PHAVU_008G229800g)
PHAVU_008G067500g	V7B4U4	Phvul.008G067500.1.p	Phaseolus vulgaris	hypothetical protein(PHAVU_008G067500g)
PHAVU_002G024900g	V7CFB0	#N/A	Phaseolus vulgaris	hypothetical protein(PHAVU_002G024900g)

## Sheet: Phytozome Genome BLAST
Query Acc.Ver	Subject Acc.Ver	% Identity	Alignment Length	Mismatches	Gap Opens	Q. Start	Q. End	S. Start	S. End	Evalue	Bit Score
PvLIM1	Phvul.001G017100.1.p	100	469	0	0	1	469	1	469	0	987
PvLIM2	Phvul.001G028200.1.p	100	196	0	0	1	196	1	196	1.18e-146	405
PvLIM3	Phvul.001G064200.1.p	100	910	0	0	1	910	1	910	0	1841
PvLIM4	Phvul.001G237100.1.p	100	511	0	0	1	511	1	511	0	1066
PvLIM5	Phvul.001G239700.1.p	100	194	0	0	1	194	1	194	3.41e-143	396
PvLIM6	Phvul.002G024900.1.p	100	558	0	0	1	558	1	558	0	1155
PvLIM7	Phvul.003G197600.1.p	100	204	0	0	1	204	1	204	1.12e-154	426
PvLIM8	Phvul.003G250800.1.p	100	529	0	0	1	529	1	529	0	1097
PvLIM9	Phvul.004G121300.1.p	100	859	0	0	1	859	1	859	0	1748
PvLIM10	Phvul.004G121400.2.p	96.3	900	0	1	1	900	1	867	0	1743
PvLIM11	Phvul.007G046100.1.p	100	187	0	0	1	187	1	187	4.33e-140	388
PvLIM12	Phvul.008G067500.1.p	100	208	0	0	1	208	1	208	8.84e-157	432
PvLIM13	Phvul.008G229800.1.p	100	507	0	0	33	539	1	507	0	1060
PvLIM14	Phvul.009G072200.1.p	100	196	0	0	1	196	1	196	4.41e-147	406
PvLIM15	Phvul.009G134000.1.p	100	913	0	0	1	913	1	913	0	1846
PvLIM16	Phvul.009G181200.1.p	100	191	0	0	1	191	1	191	2.04e-143	396
PvLIM17	Phvul.010G095700.1.p	100	226	0	0	1	226	1	226	5.86e-169	464

## Sheet: Ka Ks Analysis
Paralog 1	Paralog 2	Ks	Ka	Ka/Ks	Mutation Type
PvLIM5	PvLIM9	1.6633	1.8573	1.11664	Positive/Diversifying
PvLIM8	PvLIM9	1.7398	1.7639	1.01385	Positive/Diversifying
PvLIM8	PvLIM10	1.7978	1.791	0.996218	Negative/Purifying
PvLIM10	PvLIM11	1.7105	1.6722	0.977609	Negative/Purifying
PvLIM1	PvLIM15	1.9637	1.9145	0.974945	Negative/Purifying
PvLIM1	PvLIM3	1.8785	1.785	0.950226	Negative/Purifying
PvLIM9	PvLIM11	1.689	1.5563	0.921433	Negative/Purifying
PvLIM3	PvLIM4	2.1432	1.9645	0.91662	Negative/Purifying
PvLIM3	PvLIM8	1.9747	1.7465	0.884438	Negative/Purifying
PvLIM1	PvLIM5	1.5456	1.3563	0.877523	Negative/Purifying
PvLIM8	PvLIM15	2.2029	1.9175	0.870444	Negative/Purifying
PvLIM9	PvLIM12	1.992	1.6858	0.846285	Negative/Purifying
PvLIM13	PvLIM15	2.1702	1.7792	0.819832	Negative/Purifying
PvLIM3	PvLIM13	2.2638	1.8239	0.805681	Negative/Purifying
PvLIM4	PvLIM15	2.3863	1.8899	0.791979	Negative/Purifying
PvLIM2	PvLIM10	2.2931	1.7735	0.773407	Negative/Purifying
PvLIM1	PvLIM16	1.8323	1.4009	0.764558	Negative/Purifying
PvLIM7	PvLIM13	1.8126	1.3717	0.756758	Negative/Purifying
PvLIM5	PvLIM6	1.9982	1.4977	0.749525	Negative/Purifying
PvLIM5	PvLIM10	2.7358	2.0201	0.738395	Negative/Purifying
PvLIM4	PvLIM10	2.5617	1.8635	0.727447	Negative/Purifying
PvLIM2	PvLIM3	2.2462	1.609	0.716321	Negative/Purifying
PvLIM6	PvLIM9	2.3256	1.6463	0.707903	Negative/Purifying
PvLIM2	PvLIM13	1.9839	1.3837	0.697465	Negative/Purifying
PvLIM10	PvLIM12	2.6224	1.7884	0.681971	Negative/Purifying
PvLIM7	PvLIM15	2.7026	1.8342	0.67868	Negative/Purifying
PvLIM4	PvLIM9	2.6901	1.8142	0.674399	Negative/Purifying
PvLIM6	PvLIM10	2.535	1.6678	0.657909	Negative/Purifying
PvLIM6	PvLIM12	2.1188	1.3873	0.654757	Negative/Purifying
PvLIM4	PvLIM7	1.9904	1.2937	0.64997	Negative/Purifying
PvLIM3	PvLIM14	2.4154	1.553	0.642958	Negative/Purifying
PvLIM14	PvLIM15	2.5122	1.5642	0.622642	Negative/Purifying
PvLIM15	PvLIM16	2.9202	1.7871	0.611979	Negative/Purifying
PvLIM4	PvLIM16	2.1375	1.3071	0.611509	Negative/Purifying
PvLIM9	PvLIM17	3.1999	1.9382	0.605706	Negative/Purifying
PvLIM2	PvLIM8	2.2184	1.3327	0.600748	Negative/Purifying
PvLIM2	PvLIM6	2.2604	1.328	0.587507	Negative/Purifying
PvLIM5	PvLIM8	2.6469	1.4807	0.559409	Negative/Purifying
PvLIM7	PvLIM8	2.3958	1.3355	0.557434	Negative/Purifying
PvLIM1	PvLIM2	2.3963	1.3286	0.554438	Negative/Purifying
PvLIM15	PvLIM17	3.099	1.7105	0.551952	Negative/Purifying
PvLIM1	PvLIM14	2.5704	1.3427	0.52237	Negative/Purifying
PvLIM13	PvLIM14	2.6185	1.3292	0.507619	Negative/Purifying
PvLIM1	PvLIM12	2.8773	1.4437	0.501755	Negative/Purifying
PvLIM1	PvLIM11	2.8357	1.4226	0.501675	Negative/Purifying
PvLIM13	PvLIM16	2.869	1.3721	0.47825	Negative/Purifying
PvLIM8	PvLIM16	2.9314	1.3557	0.462475	Negative/Purifying
PvLIM6	PvLIM16	2.941	1.3555	0.460898	Negative/Purifying
PvLIM4	PvLIM11	2.8042	1.2191	0.434741	Negative/Purifying
PvLIM8	PvLIM14	3.1418	1.3238	0.421351	Negative/Purifying
PvLIM11	PvLIM17	1.6419	0.5031	0.306413	Negative/Purifying
PvLIM9	PvLIM10	0.0935	0.0264	0.282353	Negative/Purifying
PvLIM7	PvLIM12	1.8478	0.489	0.264639	Negative/Purifying
PvLIM7	PvLIM17	1.759	0.4566	0.259579	Negative/Purifying
PvLIM12	PvLIM17	0.7023	0.1591	0.226541	Negative/Purifying
PvLIM4	PvLIM6	1.7184	0.3807	0.221543	Negative/Purifying
PvLIM2	PvLIM12	2.0619	0.4539	0.220137	Negative/Purifying
PvLIM1	PvLIM4	1.7588	0.3821	0.21725	Negative/Purifying
PvLIM5	PvLIM11	2.0193	0.4058	0.200961	Negative/Purifying
PvLIM12	PvLIM14	2.3437	0.4529	0.193241	Negative/Purifying
PvLIM4	PvLIM13	0.5925	0.1143	0.192911	Negative/Purifying
PvLIM6	PvLIM8	0.5745	0.1099	0.191297	Negative/Purifying
PvLIM14	PvLIM17	2.4148	0.4577	0.18954	Negative/Purifying
PvLIM11	PvLIM12	2.7177	0.5083	0.187033	Negative/Purifying
PvLIM16	PvLIM17	2.2814	0.4132	0.181117	Negative/Purifying
PvLIM6	PvLIM13	2.0614	0.3649	0.177016	Negative/Purifying
PvLIM4	PvLIM8	2.3321	0.3896	0.16706	Negative/Purifying
PvLIM3	PvLIM15	0.736	0.1219	0.165625	Negative/Purifying
PvLIM8	PvLIM13	2.1921	0.3616	0.164956	Negative/Purifying
PvLIM7	PvLIM16	0.582	0.0865	0.148625	Negative/Purifying
PvLIM5	PvLIM12	2.1211	0.2953	0.13922	Negative/Purifying
PvLIM5	PvLIM14	2.8724	0.3783	0.131702	Negative/Purifying
PvLIM1	PvLIM6	1.8801	0.236	0.125525	Negative/Purifying
PvLIM2	PvLIM7	2.2466	0.282	0.125523	Negative/Purifying
PvLIM1	PvLIM8	2.0909	0.2403	0.114927	Negative/Purifying
PvLIM2	PvLIM16	2.4585	0.2456	0.0998983	Negative/Purifying
PvLIM2	PvLIM11	2.0641	0.2058	0.0997045	Negative/Purifying
PvLIM2	PvLIM14	0.5129	0.0486	0.0947553	Negative/Purifying
PvLIM5	PvLIM17	3.0152	0.2695	0.0893805	Negative/Purifying
PvLIM14	PvLIM16	2.7935	0.2279	0.0815822	Negative/Purifying
PvLIM1	PvLIM7	n/c	1.3071
PvLIM1	PvLIM9	n/c	1.5292
PvLIM1	PvLIM10	n/c	1.5857
PvLIM1	PvLIM13	n/c	0.3773
PvLIM1	PvLIM17	n/c	1.7802
PvLIM10	PvLIM13	n/c	1.9
PvLIM10	PvLIM14	n/c	1.6541
PvLIM10	PvLIM15	n/c	0.7229
PvLIM10	PvLIM16	n/c	1.5944
PvLIM10	PvLIM17	n/c	1.8843
PvLIM11	PvLIM13	n/c	1.3692
PvLIM11	PvLIM14	n/c	0.1982
PvLIM11	PvLIM15	n/c	1.5712
PvLIM11	PvLIM16	n/c	0.267
PvLIM12	PvLIM13	n/c	1.3358
PvLIM12	PvLIM15	n/c	1.7659
PvLIM12	PvLIM16	n/c	0.4703
PvLIM13	PvLIM17	n/c	1.587
PvLIM2	PvLIM4	n/c	1.2407
PvLIM2	PvLIM5	n/c	0.3789
PvLIM2	PvLIM9	n/c	1.7124
PvLIM2	PvLIM15	n/c	1.5926
PvLIM2	PvLIM17	n/c	0.4721
PvLIM3	PvLIM5	n/c	1.7988
PvLIM3	PvLIM6	n/c	1.6668
PvLIM3	PvLIM7	n/c	1.6372
PvLIM3	PvLIM9	n/c	0.6897
PvLIM3	PvLIM10	n/c	0.6868
PvLIM3	PvLIM11	n/c	1.6347
PvLIM3	PvLIM12	n/c	1.7598
PvLIM3	PvLIM16	n/c	1.6024
PvLIM3	PvLIM17	n/c	1.6509
PvLIM4	PvLIM5	n/c	1.3281
PvLIM4	PvLIM12	n/c	1.2981
PvLIM4	PvLIM14	n/c	1.2152
PvLIM4	PvLIM17	n/c	1.4965
PvLIM5	PvLIM7	n/c	0.358
PvLIM5	PvLIM13	n/c	1.4414
PvLIM5	PvLIM15	n/c	1.7022
PvLIM5	PvLIM16	n/c	0.3267
PvLIM6	PvLIM7	n/c	1.3326
PvLIM6	PvLIM11	n/c	1.3197
PvLIM6	PvLIM14	n/c	1.3191
PvLIM6	PvLIM15	n/c	1.8448
PvLIM6	PvLIM17	n/c	1.6678
PvLIM7	PvLIM9	n/c	1.452
PvLIM7	PvLIM10	n/c	1.5691
PvLIM7	PvLIM11	n/c	0.308
PvLIM7	PvLIM14	n/c	0.2728
PvLIM8	PvLIM11	n/c	1.4053
PvLIM8	PvLIM12	n/c	1.3044
PvLIM8	PvLIM17	n/c	1.565
PvLIM9	PvLIM13	n/c	1.818
PvLIM9	PvLIM14	n/c	1.614
PvLIM9	PvLIM15	n/c	0.7205
PvLIM9	PvLIM16	n/c	1.5054

## Sheet: Duplication (Self Blast)
PvLIM1	PvLIM1
Description	Description	Query Cover	Max Score	Total Score	Query Cover	E value	Per. Ident	Acc. Len
PvLIM1	PvLIM1	1	977	977	1	0	1	465
PvLIM1	PvLIM8	1	594	594	1	0	0.5766	529
PvLIM1	PvLIM6	1	581	631	1	0	0.6485	558
PvLIM1	PvLIM13	0.99	471	471	0.99	4e-166	0.5259	539
PvLIM1	PvLIM4	1	468	468	1	2e-165	0.5331	511
PvLIM1	PvLIM7	0.09	28.1	28.1	0.09	0.006	0.2766	204
PvLIM1	PvLIM17	0.09	27.7	27.7	0.09	0.008	0.3095	226
PvLIM1	PvLIM11	0.06	27.3	27.3	0.06	0.011	0.3871	187
PvLIM1	PvLIM14	0.13	26.9	52.7	0.13	0.012	0.3929	196
PvLIM1	PvLIM12	0.07	26.9	26.9	0.07	0.013	0.3143	208
PvLIM1	PvLIM2	0.13	26.9	52.4	0.13	0.013	0.3929	196
PvLIM1	PvLIM16	0.14	26.9	53.5	0.14	0.015	0.2979	191
PvLIM2	PvLIM2
Description	Description	Query Cover	Max Score	Total Score	Query Cover	E value	Per. Ident	Acc. Len
PvLIM2	PvLIM2	1	405	405	1	5e-150	1	196
PvLIM2	PvLIM14	0.99	369	369	0.99	1e-135	0.9077	196
PvLIM2	PvLIM11	0.9	294	294	0.9	3e-106	0.7684	187
PvLIM2	PvLIM16	0.88	279	279	0.88	3e-100	0.7126	191
PvLIM2	PvLIM7	0.88	268	268	0.88	1e-95	0.6936	204
PvLIM2	PvLIM5	0.88	229	229	0.88	3e-80	0.6379	194
PvLIM2	PvLIM12	0.95	191	269	0.95	5e-65	0.5294	208
PvLIM2	PvLIM17	0.88	184	184	0.88	2e-62	0.5115	226
PvLIM2	PvLIM4	0.32	28.1	53.1	0.32	0.003	0.3429	511
PvLIM2	PvLIM8	0.39	27.3	27.3	0.39	0.005	0.2338	529
PvLIM2	PvLIM13	0.29	27.3	51.6	0.29	0.005	0.3548	539
PvLIM2	PvLIM1	0.38	26.9	52.4	0.38	0.006	0.3929	465
PvLIM2	PvLIM6	0.33	25.4	25.4	0.33	0.019	0.2568	558
PvLIM3	PvLIM3
Description	Description	Query Cover	Max Score	Total Score	Query Cover	E value	Per. Ident	Acc. Len
PvLIM3	PvLIM3	1	1841	1841	1	0	1	910
PvLIM3	PvLIM15	0.98	1240	1240	0.98	0	0.7814	913
PvLIM3	PvLIM9	0.42	371	371	0.42	5e-118	0.4936	859
PvLIM3	PvLIM10	0.28	353	353	0.28	4e-111	0.6038	900
PvLIM4	PvLIM4
Description	Description	Query Cover	Max Score	Total Score	Query Cover	E value	Per. Ident	Acc. Len
PvLIM4	PvLIM4	1	1066	1066	1	0	1	511
PvLIM4	PvLIM13	1	779	779	1	0	0.7942	539
PvLIM4	PvLIM8	0.93	502	502	0.93	5e-178	0.5372	529
PvLIM4	PvLIM6	0.93	494	531	0.93	3e-174	0.5563	558
PvLIM4	PvLIM1	0.94	478	478	0.94	3e-169	0.5347	465
PvLIM4	PvLIM14	0.12	28.9	55.4	0.12	0.004	0.3429	196
PvLIM4	PvLIM2	0.06	28.5	28.5	0.06	0.005	0.3429	196
PvLIM4	PvLIM11	0.1	26.6	52	0.1	0.017	0.3429	187
PvLIM4	PvLIM7	0.06	26.6	26.6	0.06	0.019	0.2857	204
PvLIM4	PvLIM16	0.06	25.4	25.4	0.06	0.045	0.2857	191
PvLIM5	PvLIM5
Description	Description	Query Cover	Max Score	Total Score	Query Cover	E value	Per. Ident	Acc. Len
PvLIM5	PvLIM5	1	396	396	1	2e-146	1	194
PvLIM5	PvLIM12	0.94	252	252	0.94	2e-89	0.623	208
PvLIM5	PvLIM17	0.95	247	247	0.95	4e-87	0.6162	226
PvLIM5	PvLIM16	0.91	234	234	0.91	2e-82	0.6011	191
PvLIM5	PvLIM2	0.89	230	230	0.89	7e-81	0.6379	196
PvLIM5	PvLIM14	0.89	230	230	0.89	8e-81	0.6343	196
PvLIM5	PvLIM7	0.92	230	230	0.92	9e-81	0.5778	204
PvLIM5	PvLIM11	0.88	217	217	0.88	7e-76	0.5954	187
PvLIM5	PvLIM13	0.17	24.3	24.3	0.17	0.04	0.2941	539
PvLIM5	PvLIM1	0.27	23.9	23.9	0.27	0.049	0.3559	465
PvLIM6	PvLIM6
Description	Description	Query Cover	Max Score	Total Score	Query Cover	E value	Per. Ident	Acc. Len
PvLIM6	PvLIM6	1	1155	1155	1	0	1	558
PvLIM6	PvLIM8	1	819	819	1	0	0.7594	529
PvLIM6	PvLIM1	0.88	582	632	0.88	0	0.6771	465
PvLIM6	PvLIM4	0.87	489	522	0.87	1e-172	0.6034	511
PvLIM6	PvLIM13	0.77	490	516	0.77	2e-172	0.6526	539
PvLIM6	PvLIM11	0.06	26.2	26.2	0.06	0.028	0.35	187
PvLIM6	PvLIM14	0.05	25.4	25.4	0.05	0.047	0.3333	196
PvLIM7	PvLIM7
Description	Description	Query Cover	Max Score	Total Score	Query Cover	E value	Per. Ident	Acc. Len
PvLIM7	PvLIM7	1	426	426	1	5e-158	1	204
PvLIM7	PvLIM16	0.92	345	345	0.92	3e-126	0.8624	191
PvLIM7	PvLIM2	0.84	268	268	0.84	1e-95	0.6936	196
PvLIM7	PvLIM14	0.84	268	268	0.84	2e-95	0.6821	196
PvLIM7	PvLIM11	0.9	259	259	0.9	5e-92	0.6216	187
PvLIM7	PvLIM5	0.88	228	228	0.88	4e-80	0.5778	194
PvLIM7	PvLIM12	0.85	191	191	0.85	3e-65	0.517	208
PvLIM7	PvLIM17	0.85	189	189	0.85	3e-64	0.517	226
PvLIM7	PvLIM13	0.15	28.5	28.5	0.15	0.002	0.3226	539
PvLIM7	PvLIM1	0.23	28.1	52.7	0.23	0.002	0.2766	465
PvLIM7	PvLIM4	0.34	26.6	51.2	0.34	0.009	0.2857	511
PvLIM7	PvLIM8	0.19	24.3	24.3	0.19	0.044	0.2821	529
PvLIM8	PvLIM8
Description	Description	Query Cover	Max Score	Total Score	Query Cover	E value	Per. Ident	Acc. Len
PvLIM8	PvLIM8	1	1097	1097	1	0	1	529
PvLIM8	PvLIM6	1	831	831	1	0	0.7558	558
PvLIM8	PvLIM1	1	592	592	1	0	0.5841	465
PvLIM8	PvLIM4	0.84	493	493	0.84	2e-174	0.5755	511
PvLIM8	PvLIM13	0.76	493	493	0.76	6e-174	0.6446	539
PvLIM8	PvLIM2	0.13	26.6	26.6	0.13	0.019	0.2338	196
PvLIM9	PvLIM9
Description	Description	Query Cover	Max Score	Total Score	Query Cover	E value	Per. Ident	Acc. Len
PvLIM9	PvLIM9	1	1748	1748	1	0	1	859
PvLIM9	PvLIM10	1	1367	1367	1	0	0.8833	900
PvLIM9	PvLIM3	0.35	370	370	0.35	8e-118	0.577	910
PvLIM9	PvLIM15	0.5	358	358	0.5	3e-113	0.4753	913
PvLIM10	PvLIM10
Description	Description	Query Cover	Max Score	Total Score	Query Cover	E value	Per. Ident	Acc. Len
PvLIM10	PvLIM10	1	1831	1831	1	0	1	900
PvLIM10	PvLIM9	1	1411	1411	1	0	0.8933	859
PvLIM10	PvLIM3	0.32	362	362	0.32	5e-114	0.5831	910
PvLIM10	PvLIM15	0.29	350	350	0.29	1e-109	0.5962	913
PvLIM11	PvLIM11
Description	Description	Query Cover	Max Score	Total Score	Query Cover	E value	Per. Ident	Acc. Len
PvLIM11	PvLIM11	1	388	388	1	2e-143	1	187
PvLIM11	PvLIM2	0.94	294	294	0.94	3e-106	0.7684	196
PvLIM11	PvLIM14	0.94	293	293	0.94	1e-105	0.7684	196
PvLIM11	PvLIM16	0.95	268	268	0.95	5e-96	0.6538	191
PvLIM11	PvLIM7	0.97	259	259	0.97	4e-92	0.6216	204
PvLIM11	PvLIM5	0.92	215	215	0.92	4e-75	0.5954	194
PvLIM11	PvLIM12	0.91	181	258	0.91	3e-61	0.5	208
PvLIM11	PvLIM17	0.92	177	177	0.92	8e-60	0.4798	226
PvLIM11	PvLIM1	0.16	26.9	26.9	0.16	0.005	0.3871	465
PvLIM11	PvLIM4	0.33	26.6	52	0.33	0.007	0.3429	511
PvLIM11	PvLIM6	0.21	25.8	25.8	0.21	0.012	0.35	558
PvLIM11	PvLIM13	0.31	25	49.3	0.31	0.021	0.5333	539
PvLIM12	PvLIM12
Description	Description	Query Cover	Max Score	Total Score	Query Cover	E value	Per. Ident	Acc. Len
PvLIM12	PvLIM12	1	432	432	1	4e-160	1	208
PvLIM12	PvLIM17	0.94	325	325	0.94	8e-118	0.809	226
PvLIM12	PvLIM5	0.88	248	335	0.88	1e-87	0.6243	194
PvLIM12	PvLIM16	0.8	196	272	0.8	4e-67	0.5439	191
PvLIM12	PvLIM14	0.8	194	275	0.8	2e-66	0.5412	196
PvLIM12	PvLIM7	0.82	192	192	0.82	2e-65	0.517	204
PvLIM12	PvLIM2	0.8	190	268	0.8	9e-65	0.5294	196
PvLIM12	PvLIM11	0.8	181	258	0.8	3e-61	0.5	187
PvLIM12	PvLIM13	0.19	28.1	28.1	0.19	0.003	0.3171	539
PvLIM12	PvLIM1	0.16	26.6	26.6	0.16	0.009	0.3143	465
PvLIM12	PvLIM8	0.32	24.6	24.6	0.32	0.036	0.2537	529
PvLIM13	PvLIM13
Description	Description	Query Cover	Max Score	Total Score	Query Cover	E value	Per. Ident	Acc. Len
PvLIM13	PvLIM13	1	1123	1123	1	0	1	539
PvLIM13	PvLIM4	0.94	778	778	0.94	0	0.7922	511
PvLIM13	PvLIM8	0.88	504	504	0.88	4e-178	0.5311	529
PvLIM13	PvLIM6	0.83	501	535	0.83	9e-177	0.6526	558
PvLIM13	PvLIM1	0.88	486	486	0.88	5e-172	0.5321	465
PvLIM13	PvLIM7	0.05	28.5	28.5	0.05	0.005	0.3226	204
PvLIM13	PvLIM14	0.11	27.7	53.9	0.11	0.008	0.3548	196
PvLIM13	PvLIM2	0.05	27.7	27.7	0.05	0.011	0.3548	196
PvLIM13	PvLIM12	0.07	27.3	27.3	0.07	0.012	0.3171	208
PvLIM14	PvLIM14
Description	Description	Query Cover	Max Score	Total Score	Query Cover	E value	Per. Ident	Acc. Len
PvLIM14	PvLIM14	1	406	406	1	2e-150	1	196
PvLIM14	PvLIM2	0.99	369	369	0.99	1e-135	0.9077	196
PvLIM14	PvLIM11	0.9	293	293	0.9	1e-105	0.7684	187
PvLIM14	PvLIM16	0.96	283	283	0.96	5e-102	0.6667	191
PvLIM14	PvLIM7	0.88	268	268	0.88	1e-95	0.6821	204
PvLIM14	PvLIM5	0.88	229	229	0.88	3e-80	0.6343	194
PvLIM14	PvLIM12	0.88	194	275	0.88	3e-66	0.5412	208
PvLIM14	PvLIM17	0.88	186	186	0.88	4e-63	0.523	226
PvLIM14	PvLIM4	0.35	28.5	55.1	0.35	0.002	0.3429	511
PvLIM14	PvLIM13	0.33	27.3	53.5	0.33	0.004	0.3548	539
PvLIM14	PvLIM1	0.38	26.9	52.7	0.38	0.005	0.3929	465
PvLIM14	PvLIM6	0.15	25.8	25.8	0.15	0.016	0.3333	558
PvLIM14	PvLIM8	0.33	24.3	24.3	0.33	0.045	0.2353	529
PvLIM15	PvLIM15
Description	Description	Query Cover	Max Score	Total Score	Query Cover	E value	Per. Ident	Acc. Len
PvLIM15	PvLIM15	1	1846	1846	1	0	1	913
PvLIM15	PvLIM3	1	1262	1262	1	0	0.7832	910
PvLIM15	PvLIM9	0.38	365	365	0.38	7e-116	0.4987	859
PvLIM15	PvLIM10	0.28	348	348	0.28	7e-109	0.5925	900
PvLIM16	PvLIM16
Description	Description	Query Cover	Max Score	Total Score	Query Cover	E value	Per. Ident	Acc. Len
PvLIM16	PvLIM16	1	396	396	1	9e-147	1	191
PvLIM16	PvLIM7	0.98	345	345	0.98	3e-126	0.8624	204
PvLIM16	PvLIM14	0.98	283	283	0.98	5e-102	0.6667	196
PvLIM16	PvLIM2	0.91	279	279	0.91	3e-100	0.7126	196
PvLIM16	PvLIM11	0.95	268	268	0.95	5e-96	0.6538	187
PvLIM16	PvLIM5	0.91	233	233	0.91	7e-82	0.6114	194
PvLIM16	PvLIM12	0.9	194	271	0.9	1e-66	0.5439	208
PvLIM16	PvLIM17	0.9	192	192	0.9	1e-65	0.5345	226
PvLIM16	PvLIM1	0.24	26.9	53.1	0.24	0.006	0.2979	465
PvLIM16	PvLIM4	0.18	25.4	25.4	0.18	0.019	0.2857	511
PvLIM16	PvLIM13	0.16	24.6	24.6	0.16	0.03	0.2903	539
PvLIM17	PvLIM17
Description	Description	Query Cover	Max Score	Total Score	Query Cover	E value	Per. Ident	Acc. Len
PvLIM17	PvLIM17	1	464	464	1	3e-172	1	226
PvLIM17	PvLIM12	0.79	319	319	0.79	3e-115	0.8352	208
PvLIM17	PvLIM5	0.78	245	245	0.78	2e-86	0.6298	194
PvLIM17	PvLIM16	0.74	194	194	0.74	4e-66	0.5345	191
PvLIM17	PvLIM7	0.75	190	190	0.75	2e-64	0.517	204
PvLIM17	PvLIM14	0.75	187	187	0.75	2e-63	0.523	196
PvLIM17	PvLIM2	0.75	186	186	0.75	1e-62	0.5115	196
PvLIM17	PvLIM11	0.74	178	178	0.74	5e-60	0.4798	187
PvLIM17	PvLIM1	0.15	28.1	28.1	0.15	0.003	0.3095	465
PvLIM17	PvLIM13	0.15	25	25	0.15	0.028	0.3235	539
PvLIM17	PvLIM8	0.29	24.6	24.6	0.29	0.04	0.2537	529

## Sheet: Duplication Verdict
Column1	Description	Max Score	Total Score	Query Cover	E value	Per. Ident	Acc. Len				Column1	Description	Max Score	Total Score	Query Cover	E value	Per. Ident	Acc. Len
PvLIM1	PvLIM6	594	624	0.84	3e-172	0.709	1677				PvLIM9	PvLIM10	2933	4196	1	0	0.9824	2703
PvLIM1	PvLIM8	552	552	0.84	4e-159	0.6967	1590				PvLIM2	PvLIM14	755	755	1	0	0.8832	591
PvLIM1	PvLIM13	247	247	0.51	2e-67	0.6806	1620				PvLIM14	PvLIM2	755	755	1	0	0.8832	591
PvLIM1	PvLIM4	305	305	0.64	8e-85	0.6744	1536				PvLIM8	PvLIM6	1455	1741	1	0	0.8463	1677
PvLIM10	PvLIM9	2933	4196	0.96	0	0.9824	2580				PvLIM3	PvLIM15	2562	2562	1	0	0.8032	2742
PvLIM10	PvLIM15	188	221	0.28	8e-50	0.6609	2742				PvLIM15	PvLIM3	2562	2698	1	0	0.8032	2733
PvLIM10	PvLIM3	177	209	0.28	5e-46	0.6609	2733				PvLIM6	PvLIM8	1455	1741	0.99	0	0.8463	1590
PvLIM11	PvLIM17	39.2	77.4	0.62	2e-05	0.9231	681				PvLIM4	PvLIM13	1455	1455	0.99	0	0.8084	1620
PvLIM11	PvLIM5	145	145	0.38	2e-37	0.7523	585				PvLIM10	PvLIM9	2933	4196	0.96	0	0.9824	2580
PvLIM11	PvLIM14	307	307	0.93	3e-86	0.7388	591				PvLIM16	PvLIM7	664	695	0.93	0	0.8722	615
PvLIM11	PvLIM2	321	356	0.93	4e-90	0.7345	591				PvLIM13	PvLIM4	1455	1455	0.93	0	0.8084	1536
PvLIM11	PvLIM16	184	184	0.92	7e-49	0.6887	576				PvLIM12	PvLIM17	577	577	0.89	4e-167	0.8269	681
PvLIM11	PvLIM7	139	139	0.9	3e-35	0.668	615				PvLIM7	PvLIM16	664	695	0.87	0	0.8722	576
PvLIM11	PvLIM12	54.5	54.5	0.33	9e-10	0.6631	627				PvLIM17	PvLIM12	577	577	0.82	4e-167	0.8269	627
PvLIM12	PvLIM9	30.1	30.1	0.02	0.011	1	2580				PvLIM11	PvLIM17	39.2	77.4	0.62	2e-05	0.9231	681
PvLIM12	PvLIM17	577	577	0.89	4e-167	0.8269	681				PvLIM17	PvLIM11	39.2	77.4	0.46	2e-05	0.9231	564
PvLIM12	PvLIM2	85.1	119	0.31	6e-19	0.7005	591				PvLIM2	PvLIM17	41	41	0.05	6e-06	0.875	681
PvLIM12	PvLIM14	77	77	0.31	9e-17	0.6893	591				PvLIM5	PvLIM3	29.2	57.6	0.04	0.036	0.9444	2733
PvLIM12	PvLIM5	174	174	0.81	4e-46	0.6809	585				PvLIM17	PvLIM2	41	41	0.04	7e-06	0.875	591
PvLIM12	PvLIM16	74.3	109	0.33	1e-15	0.6779	576				PvLIM5	PvLIM16	32.8	32.8	0.03	0.003	0.95	576
PvLIM12	PvLIM7	60.8	60.8	0.31	7e-12	0.6667	615				PvLIM16	PvLIM5	32.8	32.8	0.03	0.003	0.95	585
PvLIM12	PvLIM11	54.5	54.5	0.29	1e-09	0.6631	564				PvLIM5	PvLIM15	29.2	29.2	0.03	0.036	0.9444	2742
PvLIM13	PvLIM4	1455	1455	0.93	0	0.8084	1536				PvLIM12	PvLIM9	30.1	30.1	0.02	0.011	1	2580
PvLIM13	PvLIM6	396	426	0.65	2e-112	0.6883	1677				PvLIM17	PvLIM10	28.3	28.3	0.02	0.043	0.9	2703
PvLIM13	PvLIM8	388	388	0.61	1e-109	0.688	1590				PvLIM9	PvLIM12	30.1	30.1	0	0.047	1	627
PvLIM14	PvLIM2	755	755	1	0	0.8832	591
PvLIM14	PvLIM11	307	307	0.89	3e-86	0.7388	564
PvLIM14	PvLIM16	289	289	0.87	7e-81	0.7333	576				Duplicated Genes Conditions			Paralog 1	Paralog 2	Max Score	Total Score	Query Cover	E value	Per. Ident	Acc. Len
PvLIM14	PvLIM7	259	259	0.86	1e-71	0.7217	615				Percent Identity>80			PvLIM10	PvLIM9	2933	4196	0.96	0	0.9824	2580
PvLIM14	PvLIM12	77	77	0.33	8e-17	0.6893	627				Query Cover>60			PvLIM11	PvLIM17	39.2	77.4	0.62	2e-05	0.9231	681
PvLIM14	PvLIM17	92.4	92.4	0.71	4e-21	0.6698	681				Exon Intron Distribution			PvLIM12	PvLIM17	577	577	0.89	4e-167	0.8269	681
PvLIM14	PvLIM5	125	125	0.82	2e-31	0.6673	585							PvLIM13	PvLIM4	1455	1455	0.93	0	0.8084	1536
PvLIM15	PvLIM3	2562	2698	1	0	0.8032	2733							PvLIM14	PvLIM2	755	755	1	0	0.8832	591
PvLIM15	PvLIM10	188	259	0.29	8e-50	0.6609	2703							PvLIM15	PvLIM3	2562	2698	1	0	0.8032	2733
PvLIM15	PvLIM9	184	293	0.29	4e-48	0.6596	2580							PvLIM16	PvLIM7	664	695	0.93	0	0.8722	615
PvLIM16	PvLIM5	32.8	32.8	0.03	0.003	0.95	585							PvLIM17	PvLIM12	577	577	0.82	4e-167	0.8269	627
PvLIM16	PvLIM7	664	695	0.93	0	0.8722	615							PvLIM2	PvLIM14	755	755	1	0	0.8832	591
PvLIM16	PvLIM14	289	289	0.9	7e-81	0.7333	591							PvLIM3	PvLIM15	2562	2562	1	0	0.8032	2742
PvLIM16	PvLIM2	277	277	0.9	4e-77	0.7176	591							PvLIM4	PvLIM13	1455	1455	0.99	0	0.8084	1620
PvLIM16	PvLIM11	184	184	0.9	7e-49	0.6887	564							PvLIM6	PvLIM8	1455	1741	0.99	0	0.8463	1590
PvLIM16	PvLIM12	74.3	109	0.44	1e-15	0.6779	627							PvLIM7	PvLIM16	664	695	0.87	0	0.8722	576
PvLIM16	PvLIM17	82.4	82.4	0.78	2e-18	0.6424	681							PvLIM8	PvLIM6	1455	1741	1	0	0.8463	1677
PvLIM17	PvLIM11	39.2	77.4	0.46	2e-05	0.9231	564							PvLIM9	PvLIM10	2933	4196	1	0	0.9824	2703
PvLIM17	PvLIM10	28.3	28.3	0.02	0.043	0.9	2703
PvLIM17	PvLIM2	41	41	0.04	7e-06	0.875	591
PvLIM17	PvLIM12	577	577	0.82	4e-167	0.8269	627
PvLIM17	PvLIM7	98.7	98.7	0.3	3e-23	0.7123	615							Synteny Analysis
PvLIM17	PvLIM14	92.4	92.4	0.6	4e-21	0.6698	591							Paralog 1	Paralog 2	Max Score	Total Score	Query Cover	E value	Per. Ident	Acc. Len	Synteny Match
PvLIM17	PvLIM5	146	146	0.73	2e-37	0.6647	585							PvLIM10	PvLIM9	2933	4196	0.96	0	0.9824	2580	Red
PvLIM17	PvLIM16	82.4	82.4	0.64	2e-18	0.6424	576							PvLIM11	PvLIM17	39.2	77.4	0.62	2e-05	0.9231	681	Blue
PvLIM2	PvLIM14	755	755	1	0	0.8832	591							PvLIM12	PvLIM17	577	577	0.89	4e-167	0.8269	681	Blue
PvLIM2	PvLIM17	41	41	0.05	6e-06	0.875	681							PvLIM13	PvLIM4	1455	1455	0.93	0	0.8084	1536	Orange
PvLIM2	PvLIM5	118	118	0.3	3e-29	0.7419	585							PvLIM14	PvLIM2	755	755	1	0	0.8832	591	Green
PvLIM2	PvLIM11	321	356	0.89	4e-90	0.7345	564							PvLIM15	PvLIM3	2562	2698	1	0	0.8032	2733	Red
PvLIM2	PvLIM16	277	277	0.87	4e-77	0.7176	576							PvLIM16	PvLIM7	664	695	0.93	0	0.8722	615	Blue
PvLIM2	PvLIM7	263	263	0.87	1e-72	0.7148	615							PvLIM6	PvLIM8	1455	1741	0.99	0	0.8463	1590	Orange
PvLIM2	PvLIM12	85.1	119	0.4	5e-19	0.7005	627
PvLIM3	PvLIM15	2562	2562	1	0	0.8032	2742								Red	Greater than 99.999
PvLIM3	PvLIM9	184	184	0.2	4e-48	0.6812	2580								Orange	75-99.999
PvLIM3	PvLIM10	177	209	0.27	5e-46	0.6609	2703								Green	50-75
PvLIM4	PvLIM13	1455	1455	0.99	0	0.8084	1620								Blue	Less than 50
PvLIM4	PvLIM6	377	422	0.69	2e-106	0.6844	1677
PvLIM4	PvLIM8	324	357	0.67	9e-91	0.6738	1590
PvLIM5	PvLIM16	32.8	32.8	0.03	0.003	0.95	576							FINALLY
PvLIM5	PvLIM3	29.2	57.6	0.04	0.036	0.9444	2733							Paralog 1	Paralog 2	Max Score	Total Score	Query Cover	E value	Per. Ident	Acc. Len	Synteny Match
PvLIM5	PvLIM15	29.2	29.2	0.03	0.036	0.9444	2742							PvLIM14	PvLIM2	755	755	1	0	0.8832	591	Green
PvLIM5	PvLIM11	145	145	0.36	2e-37	0.7523	564							PvLIM13	PvLIM4	1455	1455	0.93	0	0.8084	1536	Orange
PvLIM5	PvLIM2	118	118	0.31	3e-29	0.7419	591							PvLIM6	PvLIM8	1455	1741	0.99	0	0.8463	1590	Orange
PvLIM5	PvLIM12	174	174	0.88	4e-46	0.6809	627							PvLIM10	PvLIM9	2933	4196	0.96	0	0.9824	2580	Red
PvLIM5	PvLIM14	125	125	0.82	2e-31	0.6673	591							PvLIM15	PvLIM3	2562	2698	1	0	0.8032	2733	Red
PvLIM5	PvLIM17	146	146	0.87	2e-37	0.6647	681
PvLIM6	PvLIM8	1455	1741	0.99	0	0.8463	1590
PvLIM6	PvLIM13	396	426	0.64	2e-112	0.6883	1620
PvLIM6	PvLIM4	377	422	0.64	2e-106	0.6844	1536
PvLIM7	PvLIM16	664	695	0.87	0	0.8722	576
PvLIM7	PvLIM14	259	259	0.83	1e-71	0.7217	591
PvLIM7	PvLIM2	263	263	0.83	1e-72	0.7148	591
PvLIM7	PvLIM17	98.7	98.7	0.34	3e-23	0.7123	681
PvLIM7	PvLIM11	139	139	0.83	3e-35	0.668	564
PvLIM7	PvLIM12	60.8	60.8	0.32	6e-12	0.6667	627
PvLIM8	PvLIM6	1455	1741	1	0	0.8463	1677
PvLIM8	PvLIM13	388	388	0.63	9e-110	0.688	1620
PvLIM8	PvLIM4	324	357	0.66	9e-91	0.6738	1536
PvLIM9	PvLIM12	30.1	30.1	0	0.047	1	627
PvLIM9	PvLIM10	2933	4196	1	0	0.9824	2703
PvLIM9	PvLIM3	184	184	0.22	3e-48	0.6812	2733
PvLIM9	PvLIM15	184	217	0.29	3e-48	0.6596	2742

## Sheet: CDD Annotation
Query	Hit type	PSSM-ID	From	To	E-Value	Bitscore	Accession	Short name	Incomplete	Superfamily
Q#1 - >PvLIM1	specific	463530	260	460	1.90834e-130	375.901	pfam12315	DA1-like	-	cl13714
Q#1 - >PvLIM1	specific	188782	111	163	6.46746e-26	99.6346	cd09396	LIM_DA1	-	cl02475
Q#10 - >PvLIM10	specific	426444	311	562	3.77281e-70	232.166	pfam01803	LIM_bind	-	cl03360
Q#11 - >PvLIM11	superfamily	413332	110	170	5.05971e-33	112.564	cl02475	LIM superfamily	-	-
Q#11 - >PvLIM11	specific	188824	7	69	5.38751e-36	119.877	cd09440	LIM1_SF3	-	cl02475
Q#12 - >PvLIM12	superfamily	413332	6	68	1.20949e-34	117.181	cl02475	LIM superfamily	-	-
Q#12 - >PvLIM12	superfamily	413332	106	166	3.44086e-30	106.015	cl02475	LIM superfamily	-	-
Q#13 - >PvLIM13	specific	463530	323	534	2.49321e-128	373.204	pfam12315	DA1-like	-	cl13714
Q#13 - >PvLIM13	specific	188782	174	226	1.10274e-22	91.1602	cd09396	LIM_DA1	-	cl02475
Q#14 - >PvLIM14	specific	188824	6	68	4.90592e-40	130.663	cd09440	LIM1_SF3	-	cl02475
Q#14 - >PvLIM14	specific	188825	109	169	2.74387e-37	123.735	cd09441	LIM2_SF3	-	cl02475
Q#15 - >PvLIM15	specific	426444	341	595	4.15382e-75	245.648	pfam01803	LIM_bind	-	cl03360
Q#16 - >PvLIM16	specific	188824	7	69	1.98555e-37	123.729	cd09440	LIM1_SF3	-	cl02475
Q#16 - >PvLIM16	specific	188825	110	170	3.24623e-38	125.661	cd09441	LIM2_SF3	-	cl02475
Q#17 - >PvLIM17	superfamily	413332	105	165	2.44062e-30	106.786	cl02475	LIM superfamily	-	-
Q#17 - >PvLIM17	specific	188824	6	68	1.39616e-35	120.262	cd09440	LIM1_SF3	-	cl02475
Q#2 - >PvLIM2	specific	188824	6	68	2.06749e-39	129.122	cd09440	LIM1_SF3	-	cl02475
Q#2 - >PvLIM2	specific	188825	109	169	5.87943e-37	122.579	cd09441	LIM2_SF3	-	cl02475
Q#3 - >PvLIM3	specific	426444	337	590	3.91604e-76	248.344	pfam01803	LIM_bind	-	cl03360
Q#4 - >PvLIM4	specific	463530	295	506	5.46201e-132	381.679	pfam12315	DA1-like	-	cl13714
Q#4 - >PvLIM4	specific	188782	147	198	1.33559e-17	76.5226	cd09396	LIM_DA1	-	cl02475
Q#5 - >PvLIM5	specific	188824	6	68	2.44019e-40	131.433	cd09440	LIM1_SF3	-	cl02475
Q#5 - >PvLIM5	specific	188825	108	168	8.38012e-36	119.883	cd09441	LIM2_SF3	-	cl02475
Q#6 - >PvLIM6	specific	463530	338	553	7.30891e-140	403.25	pfam12315	DA1-like	-	cl13714
Q#6 - >PvLIM6	specific	188782	189	241	1.91413e-28	107.339	cd09396	LIM_DA1	-	cl02475
Q#7 - >PvLIM7	superfamily	413332	7	68	3.647e-35	118.336	cl02475	LIM superfamily	-	-
Q#7 - >PvLIM7	specific	188825	110	170	1.8053e-37	124.505	cd09441	LIM2_SF3	-	cl02475
Q#8 - >PvLIM8	specific	463530	307	524	1.49859e-142	409.028	pfam12315	DA1-like	-	cl13714
Q#8 - >PvLIM8	specific	188782	158	210	1.20843e-26	101.946	cd09396	LIM_DA1	-	cl02475
Q#9 - >PvLIM9	specific	426444	310	570	2.69706e-72	237.559	pfam01803	LIM_bind	-	cl03360

## Sheet: All Proteins Classified
Double LIM	DAI-Like	LIM-Bind
AtLIM1	AtLIM12	AtLIM10
AtLIM14	AtLIM13	AtLIM11
AtLIM2	AtLIM16	AtLIM15
AtLIM6	AtLIM17	AtLIM4
AtLIM7	AtLIM18	BrLIM14
AtLIM8	AtLIM3	BrLIM18
AtLIM9	AtLIM5	BrLIM2
BrLIM10	BrLIM1	BrLIM24
BrLIM11	BrLIM12	BrLIM4
BrLIM13	BrLIM16	BrLIM7
BrLIM15	BrLIM17	BrLIM8
BrLIM20	BrLIM19	CqLIM1
BrLIM22	BrLIM21	CqLIM6
BrLIM23	BrLIM3	CqLIM8
BrLIM6	BrLIM5	CqLIM9
BrLIM9	CqLIM11	GmLIM1
CqLIM10	CqLIM2	GmLIM13
CqLIM12	CqLIM4	GmLIM17
CqLIM13	GmLIM2	GmLIM18
CqLIM14	GmLIM22	GmLIM26
CqLIM3	GmLIM23	GmLIM30
CqLIM5	GmLIM25	GmLIM32
CqLIM7	GmLIM28	GmLIM33
GmLIM10	GmLIM29	GmLIM42
GmLIM11	GmLIM3	GmLIM9
GmLIM12	GmLIM31	PvLIM10
GmLIM14	GmLIM36	PvLIM15
GmLIM15	GmLIM38	PvLIM3
GmLIM16	GmLIM4	PvLIM9
GmLIM19	PvLIM1	SlLim10
GmLIM20	PvLIM13	SlLim11
GmLIM21	PvLIM4	SlLim16
GmLIM24	PvLIM6	SlLim2
GmLIM27	PvLIM8	VrLIM1
GmLIM34	SlLim3	VrLIM11
GmLIM35	SlLim6	VrLIM2
GmLIM37	SlLim9	VrLIM3
GmLIM39	VrLIM10	VrLIM4
GmLIM40	VrLIM13
GmLIM41	VrLIM18
GmLIM5	VrLIM5
GmLIM6
GmLIM7
GmLIM8
PvLIM11
PvLIM12
PvLIM14
PvLIM16
PvLIM17
PvLIM2
PvLIM5
PvLIM7
SlLim1
SlLim12
SlLim13
SlLim14
SlLim15
SlLim17
SlLim18
SlLim4
SlLim5
SlLim7
SlLim8
VrLIM12
VrLIM14
VrLIM15
VrLIM16
VrLIM17
VrLIM6
VrLIM7
VrLIM8
VrLIM9

## Sheet: Domain (All Crop)
#Query	DBNAME	ID	POS	FNDSEQ	FNDSBJ	SCORE	EVAL
AtLIM1	pfam	LIM	10..66,104..160	CNVCDKTVYVVDML-SIEGMPYHKSCFRCTHCKGTLQMSNYSSMDGVLYCKTHFEQLF,CAACEKTVYPLEKI-QMEGECFHKTCFRCAHGGCTLTHSSYASLDSVLYCRHHFNQLF	CagCkkkiadrelvrraldkvwHpeCfrCaeCqkeLeegdfyekdgklyCkkdylkkf,CagCkkkiadrelvrraldkvwHpeCfrCaeCqkeLeegdfyekdgklyCkkdylkkf	46.2,40.1	5e-12,3.9e-10
AtLIM10	pfam	LIM_bind	164..424	KLMMYLYHLQQR-PAENCITYWRKFVAEYFSPRAKQRLCLSQYesvghhalgmfpqaapdmwqcdLCGTKSGKGFEATFDVLARLIEIKFASGIIDELLYLDHPRENRFPNGLMMLEYRKAVQETVHEQ-FRVVREGHLRIIFSPDLKILSWEFCARRHEELLLRRLIAPQVNQLLQVAqkcqstiSESGSQGVSQQDIQSNSnMVLG-------AGRQLAKFMELQSLNDLGYPKRYIRTLQISEVVKSMKDLMNFTGEH-KVGPLEGLK	rllqfiehlsnfskekndieyWqkfveefFsptgvlrlslkks......................keegkeskqFeittpalPryfktlfesgvkriqlvldglreqvlsngsivvecpkasltytYedgsqvvlegqlrvlfdadlkiewlefettsheeyisrnslekllkqlsesa.......dssqspkvskkkskkqq.ifeksekkqaeepreaikelpssfvnelGipeavmrfLeiaevmssMkdLmefskqnnilsPleaLe	215.5	9.4e-64
AtLIM11	pfam	LIM_bind	192..452	KLMMYLYHLQQR-PAENCITYWRKFVAEYFSPRAKQRLCLSQYesaghhalgmfpqaapdmwqcdLCGTKSGKGFEATFDVLARLIEIKFASGIIDELLYLDHPRENRFPNGLMMLEYRKAVQETVHEQ-FRVVREGHLRIIFSQDLKILSWEFCARRHEELLLRRLIAPQVNQLLQVAqkcqstiSESGSEGVSQQDLQSNSnMVLGaG--------RQLAKFMELQSLNDLGYPKRYIRTLQISEVVKSMKDLMNFT-GEQKIGPIEGLK	rllqfiehlsnfskekndieyWqkfveefFsptgvlrlslkks......................keegkeskqFeittpalPryfktlfesgvkriqlvldglreqvlsngsivvecpkasltytYedgsqvvlegqlrvlfdadlkiewlefettsheeyisrnslekllkqlsesa.......dssqspkvskkkskkqq.ifek.sekkqaeepreaikelpssfvnelGipeavmrfLeiaevmssMkdLmefskqnnilsPleaLe	215.3	1.1e-63
AtLIM12	pfam	DA1-like	339..549	GLHMKVEQQIPMLLVERSALNEAMEGEKHGHHHLPETRGLCLSEEQTVTTVLRRPRIGAGYKLIDMITEPCRLIRRCEVTAILILYGLPRLLTGSILAHEMMHAWLRLNGYPNLRPEVEEGICQVLAHMWLESETYAGSTLVDIASSSS--SAVVSASSKKGERSDFEKKLGEFFKHQIESDSSSAYGDGFRQGNQAVLKHGLRRTLDHIRLT	glnlkveqeiplllverqaLneaeeeekagvhhlpetrGlclseeqtvtsvekrpkigageklvdmetesqkltrrcevtailvLyGLPrlltgsiLAHElmHaylrLkGyrnLkpevEEGiCQvlaylWleseilssseaaaassssssksssssssskkgeksqfekklkeffkhqietdespvYGdGfraakaavekygLketlkhirlt	345	1.5e-103
AtLIM12	pfam	LIM	190..244	CVGCQAEIGHGRFL-SCMGGVWHPECFCCNACDKPIIDYEFSMSGNRPYHKLCYKE	CagCkkkiadrelvrraldkvwHpeCfrCaeCqkeLeegdfyekdgklyCkkdylk	34.8	1.8e-08
AtLIM13	pfam	DA1-like	1387..1602	GLHMKIEEEFPVYLVEKNALNKAEKEEKIDKQGDqclMVVRGICLSEEQIVTSVSQGVRRMLNKQILDTVTESQRVVRKCEVTAILILYGLPRLLTGYILAHEMMHAYLRLNGYRNLNMVLEEGLCQVLGYMWLECQTYVFDTATIASSSSSSRTPLSTTTSKKVDPSDFEKRLVNFCKHQIETDESPFFGDGFRKVNKmmASNNHSLKDTLKEII	glnlkveqeiplllverqaLneaeeeekagvhhl...petrGlclseeqtvtsvekrpkigageklvdmetesqkltrrcevtailvLyGLPrlltgsiLAHElmHaylrLkGyrnLkpevEEGiCQvlaylWleseilssseaaaassssssksssssssskkgeksqfekklkeffkhqietdespvYGdGfraaka..avekygLketlkhir	296.5	1.1e-88
AtLIM13	pfam	NB-ARC	179..380	EKLLYKQHRDirSIGIWGMPGIGKTTLAKAVFNH---MSTDYDASCFIeNFDEAFHKEGLHRLLKERIGKILKDEFDIESSYiMRPTLHRdKLYDKRILVVLDDVRDSLAAESFLKRLDWFGSGSLIIITSVDKQVFAFCQI-NQIYTVQGLNVHEALQLFSQSVFGINEPEQN-DRKLSMKVIDYVNGNPLALSIYGRELMGKKSE	ekLlekdelq..ivalvGmgGvGKttLakqifnklsevegrFdvvawv.vvsktfkseeiletilkeLgleeddldekeese.laeklrr.lLlrkrfllvlDDVweeedwekigvvlpdrenkskvllTTRseevaeavkaeskklevelLekdeaweLlenkvfekkleekesleelakeivekckGlPlalkvlggllstkktv	73.8	1.5e-20
AtLIM13	pfam	LIM	1240..1292	CKDCKSAIEDGISI-NAYGSVWHPQCFCCLRCREPIAMNEISDLR-GMYHKPCYK	CagCkkkiadrelvrraldkvwHpeCfrCaeCqkeLeegdfyekdgklyCkkdyl	35.1	1.4e-08
AtLIM15	pfam	LIM_bind	295..555	RLMQYLYHQRQR-PSESSIVYWRKFVTEYFSPRAKKRWCLSHYdnvghsalgvspqaatdewqcdLCGSKSGRGFEATFDVLPRLNEIKFASGVLDELLYLGVPSERRYGSGIMVLEYGKAVQESVYEH-IRVVREGHLRIIFSQELKILSWEFCTRRHEELLPRRLVAPQVNQLLQVAekcqstiDQSGSDGIHQQDLQANSnMVMA-------AGRQLAKSLESHSLNDLGFSKRYVRCLQISEVVSSMKDMIDFCRDQ-KVGPIEALK	rllqfiehlsnfskekndieyWqkfveefFsptgvlrlslkks......................keegkeskqFeittpalPryfktlfesgvkriqlvldglreqvlsngsivvecpkasltytYedgsqvvlegqlrvlfdadlkiewlefettsheeyisrnslekllkqlsesa.......dssqspkvskkkskkqq.ifeksekkqaeepreaikelpssfvnelGipeavmrfLeiaevmssMkdLmefskqnnilsPleaLe	217.5	2.3e-64
AtLIM16	pfam	DA1-like	344..552	LNMKVEKEFPLLLVEKEALKKAEAQEKIDNQHGVVTRGICLSEGQIVNSVFKKPTMGPNGELVSLGTEPQKVVGGCEVTAILILYGLPRLLTGYILAHEMMHAWLRLNGYRNLKLELEEGICQVLGHMWLESQTYSSSAAAS--SASSSSRTPAANASKKGAQSDYEKKLVEFCKDQIETDDSPVYGVGFRKVNQMVSDSSLHKILKSIQH	lnlkveqeiplllverqaLneaeeeekagvhhlpetrGlclseeqtvtsvekrpkigageklvdmetesqkltrrcevtailvLyGLPrlltgsiLAHElmHaylrLkGyrnLkpevEEGiCQvlaylWleseilssseaaaassssssksssssssskkgeksqfekklkeffkhqietdespvYGdGfraakaavekygLketlkhirl	313.9	5.2e-94
AtLIM16	pfam	LIM	201..251	CDGCKSAIEYGRSV-HALGVNWHPECFCCRYCDKPIAMHEFSNTKGrcHITC	CagCkkkiadrelvrraldkvwHpeCfrCaeCqkeLeegdfyekdg..klyC	32.6	8.8e-08
AtLIM17	pfam	DA1-like	428..642	GLNMKIEKEFPFLLVEKQALNKAEKEEKIDYQYEVVTRGICLSEEQIVDSVSQRPVRGPNNKLVGMATESQKVTRECEVTAILILYGLPRLLTGYILAHEMMHAYLRLNGHRNLNNILEEGICQVLGHLWLDSQTYATADATADassSASSSSRTPPAASASKKGEWSDFDKKLVEFCKNQIETDDSPVYGLGFRTVNEMVTNSSLQETLKEILR	glnlkveqeiplllverqaLneaeeeekagvhhlpetrGlclseeqtvtsvekrpkigageklvdmetesqkltrrcevtailvLyGLPrlltgsiLAHElmHaylrLkGyrnLkpevEEGiCQvlaylWleseilssseaaaa...ssssssksssssssskkgeksqfekklkeffkhqietdespvYGdGfraakaavekygLketlkhirl	320.2	5.8e-96
AtLIM17	pfam	LIM	286..323	CGGCNFAVEHGGSV-NILGVLWHPGCFCCRACHKPIAIH	CagCkkkiadrelvrraldkvwHpeCfrCaeCqkeLeeg	27.6	3.1e-06
AtLIM18	pfam	DA1-like	489..699	LNMKIEKEFPLILVRKELLNKK--EEKIDNHYEVLIRAYCMSEQKIMTYVSEEPRTGQNKQLIDMDTEPQGVVHECKVTAILILYGLPRLLTGYILAHEMMHAWLRLNGHMNLNNILEEGICQVLGHLWLESQTYATADTTADaasASSSSSRTPPAASASKKGEWSDFDKKLVEFCKNQIETDESPVYGLGFRTVNEMVTNSSLQETLKEIL	lnlkveqeiplllverqaLneaeeeekagvhhlpetrGlclseeqtvtsvekrpkigageklvdmetesqkltrrcevtailvLyGLPrlltgsiLAHElmHaylrLkGyrnLkpevEEGiCQvlaylWleseilssseaaaa...ssssssksssssssskkgeksqfekklkeffkhqietdespvYGdGfraakaavekygLketlkhir	282.5	2e-84
AtLIM18	pfam	RPW8	7..146	ASLVGGAALGAPLSEIFKLVIEEAKKVKDFKPLSQDLASTMERLVPIFNEIDMMQQGSNRGTSELKVLTETMERAGEMVHKCSRIQWYSIAKKALYTREIKAINQDFLKFCQIELQLIQHRNQLQYMRSmgMASVSTKAD	aelvgGAalgaalqelleaileakkksldfksilkrLesTleritPvvkeidklnkeldrereeieeLkklLekaekLvekcsklkrynvvkkyrYkkklkeLeesllrfvdvelqvqqwrdikellae..mkelrtkld	163.3	2.9e-48
AtLIM18	pfam	NB-ARC	176..305	LMELKKMLF-EDGVVTVVVSAPYALGKTTLVTKLCHD-ADVKEKFKQIFFISVSKFPNVRLIGHKLLEHIGCKANEYENDLDAMlYIQQLLKQLGRNgSILLVLDDVWAEEEslLQKFLIQLP----DYKILVTSR	vekviekLlekdelqivalvGmgGvGKttLakqifnklsevegrFdvvawvvvsktfkseeiletilkeLgleeddldekeese.laeklrrlLlrk.rfllvlDDVweeed..wekigvvlpdrenkskvllTTR	47.7	1.4e-12
AtLIM18	pfam	LIM	347..383	CGGCNSAVKHEESV-NILGVLWHPGCFCCRSCDKPIAI	CagCkkkiadrelvrraldkvwHpeCfrCaeCqkeLee	31.8	1.5e-07
AtLIM2	pfam	LIM	10..66,110..164	CMACDKTVYLVDKL-TADNRVYHKACFRCHHCKGTLKLSNYNSFEGVLYCRPHFDQNF,CVGCDKTVYPIEKV-SVNGTLYHKSCFKCTHGGCTISPSNYIAHEGKLYCKHHHIQ	CagCkkkiadrelvrraldkvwHpeCfrCaeCqkeLeegdfyekdgklyCkkdylkkf,CagCkkkiadrelvrraldkvwHpeCfrCaeCqkeLeegdfyekdgklyCkkdylk	41.6,46.0	1.3e-10,5.8e-12
AtLIM3	pfam	DA1-like	321..527	GLNMKVEQEVPLLLVERQALNEAREGEKNGHYHMPETRGLCLSEEQTVSTVRKRSKHGTGKWAG-NITEPYKLTRQCEVTAILILFGLPRLLTGSILAHEMMHAWMRLKGFRTLSQDVEEGICQVMAHKWLDAELAAGSTNSN-----AASSSSSSQGLKKGPRSQYERKLGEFFKHQIESDASPVYGDGFRAGRLAVHKYGLRKTLEHIQMT	glnlkveqeiplllverqaLneaeeeekagvhhlpetrGlclseeqtvtsvekrpkigageklvdmetesqkltrrcevtailvLyGLPrlltgsiLAHElmHaylrLkGyrnLkpevEEGiCQvlaylWleseilssseaaaassssssksssssssskkgeksqfekklkeffkhqietdespvYGdGfraakaavekygLketlkhirlt	321.5	2.3e-96
AtLIM3	pfam	LIM	172..226	CAGCNMEIGHGRFL-NCLNSLWHPECFRCYGCSQPISEYEFSTSGNYPFHKACYRE	CagCkkkiadrelvrraldkvwHpeCfrCaeCqkeLeegdfyekdgklyCkkdylk	36.1	6.8e-09
AtLIM4	pfam	LIM_bind	309..563	RLTQYMYRQQHR-PEDNNIEFWRKFVAEYFAPNAKKRWCVSMYgsgrqttgvfpqdvwhceICNRKPGRGFEATAEVLPRLFKIKYESGTLEELLYVDMPRESQNSSGQIVLEYAKATQESVFEH-LRVVRDGQLRIVFSPDLKIFSWEFCARRHEELIPRRLLIPQVSQLGSAAqkyqqaAQNATTDSALPELQNNCnMFVAsAR--------QLAKALEVPLVNDLGYTKRYVRCLQISEVVNSMKDLIDYSRET-RTGPIESL	rllqfiehlsnfskekndieyWqkfveefFsptgvlrlslkks..................keegkeskqFeittpalPryfktlfesgvkriqlvldglreqvlsngsivvecpkasltytYedgsqvvlegqlrvlfdadlkiewlefettsheeyisrnslekllkqlsesa......dssqspkvskkkskkqq.ifek.sekkqaeepreaikelpssfvnelGipeavmrfLeiaevmssMkdLmefskqnnilsPleaL	230.4	2.7e-68
AtLIM5	pfam	DA1-like	311..523	GMYMKLDQQIPMLLVQREALNDAIVGEKNGYHHMPETRGLCLSEEQTVTSVLRRPRLG-AHRLVGMRTQPQRLTRKCEVTAILVLYGLPRLLTGAILAHELMHGWLRLNGFRNLNPEVEEGICQVLSYMWLESEVLSDPSTRNLPSTSSVaTSSSSSFSNKKGGKSNVEKKLGEFFKHQIAHDASPAYGGGFRAANAAACKYGLRRTLDHIRLT	glnlkveqeiplllverqaLneaeeeekagvhhlpetrGlclseeqtvtsvekrpkigageklvdmetesqkltrrcevtailvLyGLPrlltgsiLAHElmHaylrLkGyrnLkpevEEGiCQvlaylWleseilssseaaaassssss.ksssssssskkgeksqfekklkeffkhqietdespvYGdGfraakaavekygLketlkhirlt	322.6	1.1e-96
AtLIM5	pfam	LIM	162..216	CGGCNSDIGSGNYL-GCMGTFFHPECFRCHSCGYAITEHEFSLSGTKPYHKLCFKE	CagCkkkiadrelvrraldkvwHpeCfrCaeCqkeLeegdfyekdgklyCkkdylk	32.2	1.2e-07
AtLIM6	pfam	LIM	10..66,109..165	CRACEKTVYPVELL-SADGISYHKACFKCSHCKSRLQLSNYSSMEGVVYCRPHFEQLF,CATCTKTVYPIEKV-TVESQCYHKSCFKCSHGGCPISPSNYAALEGILYCKHHFAQLF	CagCkkkiadrelvrraldkvwHpeCfrCaeCqkeLeegdfyekdgklyCkkdylkkf,CagCkkkiadrelvrraldkvwHpeCfrCaeCqkeLeegdfyekdgklyCkkdylkkf	47.9,41.6	1.5e-12,1.3e-10
AtLIM7	pfam	LIM	10..66,106..162	CKACDKTVYVMDLL-TLEGNTYHKSCFRCTHCKGTLVISNYSSMDGVLYCKPHFEQLF,CATCKKTVYPLEKV-TMEGESYHKTCFRCTHSGCPLTHSSYASLNGVLYCKVHFNQLF	CagCkkkiadrelvrraldkvwHpeCfrCaeCqkeLeegdfyekdgklyCkkdylkkf,CagCkkkiadrelvrraldkvwHpeCfrCaeCqkeLeegdfyekdgklyCkkdylkkf	47.0,43.8	2.7e-12,2.7e-11
AtLIM8	pfam	LIM	10..66,108..164	CKACEKTVYAVELL-SADGVGYHKSCFKCTHCKSRLQLSSYSSMEGVLYCKPHFEQLF,CATCSKTVYPIEKV-TVESQTYHKSCFKCSHGGCPISPSNYAALEGILYCKHHFAQLF	CagCkkkiadrelvrraldkvwHpeCfrCaeCqkeLeegdfyekdgklyCkkdylkkf,CagCkkkiadrelvrraldkvwHpeCfrCaeCqkeLeegdfyekdgklyCkkdylkkf	47.8,44.3	1.5e-12,1.9e-11
AtLIM9	pfam	LIM	11..67,107..163	CKACDKTVYVMDLM-TLEGMPYHKSCFRCSHCNGTLVICNYSSMDGVLYCKTHFEQLF,CAACKKTVYPLEKM-TMEGESYHKTCFRCAHSGCPLTHSSYAALDGVLYCKVHFSQLF	CagCkkkiadrelvrraldkvwHpeCfrCaeCqkeLeegdfyekdgklyCkkdylkkf,CagCkkkiadrelvrraldkvwHpeCfrCaeCqkeLeegdfyekdgklyCkkdylkkf	41.9,45.3	1.1e-10,9.1e-12
BrLIM1	pfam	DA1-like	322..536	GLHMKVEQQIPMLLVERSALNEAMEGEKHGHHHLPETRGLCLSEEQTVTTVLRRPKIGAGYKLIDMITEPCRLVRRCEVTAILILYGLPRLLTGSILAHEMMHAWLRLNGYPNLRPEVEEGICQVLAHMWLESETYAGSTLIDIasSSSSSSSAAVAIASSKKGERSDFEKKLGEFFKHQIESDSSSAYGDGFRQGNQAVLTHGLKRTLDHIRLT	glnlkveqeiplllverqaLneaeeeekagvhhlpetrGlclseeqtvtsvekrpkigageklvdmetesqkltrrcevtailvLyGLPrlltgsiLAHElmHaylrLkGyrnLkpevEEGiCQvlaylWleseilssseaaaa..ssssssksssssssskkgeksqfekklkeffkhqietdespvYGdGfraakaavekygLketlkhirlt	345.1	1.4e-103
BrLIM1	pfam	LIM	200..236	CTGCRAEIGHGRFL-SCMGGVWHPECFCCHACDKPIID	CagCkkkiadrelvrraldkvwHpeCfrCaeCqkeLee	29.4	8.8e-07
BrLIM10	pfam	Aa_trans	31..423	DSWFQVAFVLTTGINSAYVLGYSGTvMVPLGWIGGVVGLILATAISLYANSLIAKLHEF---GGKRHIRYRDLAGFIYGKKMYRVTWGLQYVNLFMINCGYIILAGSALKAVYVLFRDDSVMKLPHFIAIAGVVCALFAiGIPHLSALGIWLGVSTILSLIYiVVAIVLSVKDGVNKPSRDYNIQGS-SVDKIFTITGAAANLVFAFN-TGMLPEIQATVKQPVV-KNMMKALYFQFTAGVLPMYTVTFIGYWAYGSSTSTYLLNSVSGPLWVKALANISAFLQSVISLHIFASPTYEFMDTKYGIK------GSPLALKNLLFRTVARGSYIAVSTLLSALLPFLGDFMSLTGAISTFPLTFILANHMYVVAMNDKLSPVQKLWHW----LNVCFFGL…	ssalqavlnlikaiiGaGvLsLPyA.fkqlGlipGlillllvglislytlllLvkcskevavkgkrnksYgdlgrrllGkkgrlliafaillnliGvsvsylilagdnlpaifesffdtlelskvvfilifglilipLs.fipnlsalsilSllaavssliy.ivilvlvvaekvvltakgvseetvktniklarlflaigiivFAfeghavlleiqnemkkPskfkkmtkvlllaiiivtvlyiliGlvGYlaFGdevkgnillnlpksevlidivnlllvlhvllsfplqlfpivqvlenllfkkeaeekasekknrkskllrlvirlllvvitlliAilvpflgkllslvGatscaplsfilPalfhlkliktkkksleklakkkildvicivigl…	294.8	9.9e-88
BrLIM10	pfam	Ribosomal_L35Ae	471..559	LYVRGTVLGYKRSKSNQYPNTSLIQIEGVNTTEEVTWYKGKRMAYIYKAKTKKNGSHYRCIWGKVARPHGNSGVVRAKFTSNLPPKELE	LyvkavflgykrgkrnqkentaLlkiegvkskeeaefylGkrvayvykakkkkkgskvrviwGkvtrahGnsgvvrakFkknLppkaig	132.8	4.4e-39
BrLIM10	pfam	LIM	635..691,733..789	CKACEKTVYPVELL-SADGVSYHKSCFKCTHCKSRLQLSRYSSMEGVLYCKPHYEQLF,CATCSKTVYPIEKV-TVESQTYHKSCFKCSHGGCPISPSNYAALEGILYCKHHFAQLF	CagCkkkiadrelvrraldkvwHpeCfrCaeCqkeLeegdfyekdgklyCkkdylkkf,CagCkkkiadrelvrraldkvwHpeCfrCaeCqkeLeegdfyekdgklyCkkdylkkf	47.5,41.3	2e-12,1.6e-10
BrLIM11	pfam	LIM	10..66,106..162	CKACDKTVYVMDLL-TLEGNTYHKSCFRCSHCNGTLQMTTYSSMDGVLYCKTHFEQLF,CASCHKTVYPLEKV-NMEGECYHKTCFKCAHSGCPLTHSSYASLNGVLYCKVHFNQLF	CagCkkkiadrelvrraldkvwHpeCfrCaeCqkeLeegdfyekdgklyCkkdylkkf,CagCkkkiadrelvrraldkvwHpeCfrCaeCqkeLeegdfyekdgklyCkkdylkkf	49.9,41.5	3.4e-13,1.4e-10
BrLIM12	pfam	DA1-like	282..495	GMYMKLEQQIPMLLVQREALNDAIVGEKNGYHHMPETRGLCLSEEQTVTSVLKRPRLG-AHRLVGMRTQPRKLTRKCEVTAILVLYGLPRLLTGAILAHELMHGWLRLKGYRNLNPEVEEGICQVLSYMWLESEVLSDPLSRNVpstSSSGATSSSSSSFSNKKGGKSNVEKKLGEFFKHQIAHDASPAYGGGFRAANAAVSKYGLHRTLDHIRY	glnlkveqeiplllverqaLneaeeeekagvhhlpetrGlclseeqtvtsvekrpkigageklvdmetesqkltrrcevtailvLyGLPrlltgsiLAHElmHaylrLkGyrnLkpevEEGiCQvlaylWleseilssseaaaa...ssssssksssssssskkgeksqfekklkeffkhqietdespvYGdGfraakaavekygLketlkhirl	325.2	1.8e-97
BrLIM13	pfam	LIM	10..66,106..162	CKACDKTVYVMDLL-TLEGNTYHKSCFRCSHCNGTLVISNYSSMDGVLYCKTHFEQLF,CATCHKTVYPLEKV-NMEGECYHKTCFKCAHSGCPLTHSSYASLNGVLYCKVHFNQLF	CagCkkkiadrelvrraldkvwHpeCfrCaeCqkeLeegdfyekdgklyCkkdylkkf,CagCkkkiadrelvrraldkvwHpeCfrCaeCqkeLeegdfyekdgklyCkkdylkkf	47.0,40.9	2.8e-12,2.2e-10
BrLIM14	pfam	LIM_bind	261..515	RLTQYMYRQQHR-PEDNNIEFWRKFVAEYFAPNAKKRWCVSMYgsgrqttgvfpqdvwhceICNRKPGRGFEATAEVLPRLFKIKYESGTLEELLYVDMPRESQNSSGQIVLEYAKATQESVFEH-LRVVRDGQLRIVFSPDLKIFSWEFCARRHEELIPRRLLIPQVSQLGSAAqkyqqaAQNATTDSALPELQNNCnMFVAsAR--------QLAKALEVPLVNDLGYTKRYVRCLQISEVVNSMKDLIDYSRET-RTGPIESL	rllqfiehlsnfskekndieyWqkfveefFsptgvlrlslkks..................keegkeskqFeittpalPryfktlfesgvkriqlvldglreqvlsngsivvecpkasltytYedgsqvvlegqlrvlfdadlkiewlefettsheeyisrnslekllkqlsesa......dssqspkvskkkskkqq.ifek.sekkqaeepreaikelpssfvnelGipeavmrfLeiaevmssMkdLmefskqnnilsPleaL	230.7	2.1e-68
BrLIM15	pfam	LIM	10..66,110..164	CMACDKTVYLVDKL-TADNRVYHKACFRCHHCKGTLKLSNYNSFEGVLYCRPHFDQNF,CVGCDKTVYPIEKV-SVNGTLYHRSCFKCTHGGCTISPSNYIAHEGKLYCKHHHIQ	CagCkkkiadrelvrraldkvwHpeCfrCaeCqkeLeegdfyekdgklyCkkdylkkf,CagCkkkiadrelvrraldkvwHpeCfrCaeCqkeLeegdfyekdgklyCkkdylk	41.6,46.3	1.3e-10,4.5e-12
BrLIM16	pfam	DA1-like	321..527	GLFMKVEQDVPLLLVERQALNEAREGEKNGHYHMPETRGLCLSEEQTVSTVRKRSKHGTGNWAGNMITEPYKLTRQCEVTAILILFGLPRLLTGSILAHEMMHAWMRLKGFRTLSQDVEEGICQVMAHKWLEAELAAGSRNSN------VASSSSSRGVKKGPRSQYERKLGEFFKHQIESDASPVYGDGFRAGRLAVNKYGLPKTLEHIQMT	glnlkveqeiplllverqaLneaeeeekagvhhlpetrGlclseeqtvtsvekrpkigageklvdmetesqkltrrcevtailvLyGLPrlltgsiLAHElmHaylrLkGyrnLkpevEEGiCQvlaylWleseilssseaaaassssssksssssssskkgeksqfekklkeffkhqietdespvYGdGfraakaavekygLketlkhirlt	322	1.6e-96
BrLIM16	pfam	LIM	172..226	CAGCNMEIGHGRYL-NCLNALWHPECFRCYGCRHPISEYEFSTSGNYPFHKACYRE	CagCkkkiadrelvrraldkvwHpeCfrCaeCqkeLeegdfyekdgklyCkkdylk	35.3	1.2e-08
BrLIM17	pfam	DA1-like	624..844	GLNMKIEREFPFLLVEKQALNKAEEEEKIDNQEDgVVTRGICLSEEQIVTSVSKGPKMGPNKQLIGKTTESQKVVSGCPVTAILILYGLPRLLTGYILAHEMMHAYLRLNGCRNLNTVMEEGICQVLGHMWLETQTYATIDAAASsaapaaaaeSSSSSSRSPSEASAGKKGEWSEFEKKLVEFCKNQIETDESAAYGDGFRKVNDMVTNSSLKDTLKEIL	glnlkveqeiplllverqaLneaeeeekagvhhl.petrGlclseeqtvtsvekrpkigageklvdmetesqkltrrcevtailvLyGLPrlltgsiLAHElmHaylrLkGyrnLkpevEEGiCQvlaylWleseilssseaaaa.........ssssssksssssssskkgeksqfekklkeffkhqietdespvYGdGfraakaavekygLketlkhir	311.7	2.3e-93
BrLIM17	pfam	LIM	473..510	CGGCYCEIEQERSV-DVLGVLWHPECLICGACHNPITIH	CagCkkkiadrelvrraldkvwHpeCfrCaeCqkeLeeg	26.4	7.5e-06
BrLIM18	pfam	LIM_bind	91..338	IEENCISYWRKFVAEYFSPRAKQRLCLSQYesaghhalgmfqqaapdmwqcdLCSTKSGKGFEATFDVLARLIEIKFASGIIDELLYLDHPREHRFTNGLMMLEYRKAVQETVHEQ-FRVVREGHLRIIFSQDLKILTWEFCARRHEELLLRRLIAPQVNQLLQVAqkcqntiSESGSEGVSQQDLQSNSnMVLGaG--------RQLAKFMELQSLNDLGYPKRYIRTLQISEVVKSMKDLMNFTGEH-KVGPIEGL	kekndieyWqkfveefFsptgvlrlslkks......................keegkeskqFeittpalPryfktlfesgvkriqlvldglreqvlsngsivvecpkasltytYedgsqvvlegqlrvlfdadlkiewlefettsheeyisrnslekllkqlsesa.......dssqspkvskkkskkqq.ifek.sekkqaeepreaikelpssfvnelGipeavmrfLeiaevmssMkdLmefskqnnilsPleaL	200.7	3.1e-59
BrLIM19	pfam	DA1-like	304..509	GLNMTVEQEVPLLLVERQALNEAREGERNGHYHMPETRGLCLSEEQTVRTVRKRSKG---NWSGNMITEQFKLTRRCEVTAILILFGLPRLLTGSILAHEMMHAWMRLKGFRPLSQDVEEGICQVMAHKWLEAELAAGSRNSN----AASSSSSSYGGVKKGPRSQYERKLGEFFKHQIESDASPVYGDGFRAGRLAVNKYGLWRTLEHIQMT	glnlkveqeiplllverqaLneaeeeekagvhhlpetrGlclseeqtvtsvekrpkigageklvdmetesqkltrrcevtailvLyGLPrlltgsiLAHElmHaylrLkGyrnLkpevEEGiCQvlaylWleseilssseaaaassssssksssssssskkgeksqfekklkeffkhqietdespvYGdGfraakaavekygLketlkhirlt	307.9	3.5e-92
BrLIM19	pfam	LIM	155..210	CAGCNMEIGHGRYL-NCLNALWHPQCFRCYGCSHPISEYEFSTSGNYPFHKACYRER	CagCkkkiadrelvrraldkvwHpeCfrCaeCqkeLeegdfyekdgklyCkkdylkk	34.5	2.2e-08
BrLIM2	pfam	LIM_bind	169..214,220..326	KMMMYLYHLQQR-PAENFITYWKKFVAEYFSPRAKQRLCLSQYENAG,MFPQAAPILSWEFCARRHEELLLRRLIAPQVNQLLQVA-QKCQTTISESGV-----LGAG--------RQLAKLMELQSLNDLGYPKRYIRTLQISEVVKSMKDLMNFTGDH-KLGPIEGLK	rllqfiehlsnfskekndieyWqkfveefFsptgvlrlslkkskeeg,lfdadlkiewlefettsheeyisrnslekllkqlsesadssqspkvskkkskkqqifeksekkqaeepreaikelpssfvnelGipeavmrfLeiaevmssMkdLmefskqnnilsPleaLe	36.4,67.0	4.7e-09,2e-18
BrLIM20	pfam	LIM	10..66,110..164	CMACDKTVYLVDKL-TADNRVYHKACFRCHHCKGTLKLSNYNSFEGVLYCRPHFDQNF,CVGCDKTVYPIEKV-SVNGTLYHKSCFKCTHGGCTISPSNYIAHEGKLYCKHHHIQ	CagCkkkiadrelvrraldkvwHpeCfrCaeCqkeLeegdfyekdgklyCkkdylkkf,CagCkkkiadrelvrraldkvwHpeCfrCaeCqkeLeegdfyekdgklyCkkdylk	41.6,46.0	1.3e-10,5.7e-12
BrLIM21	pfam	DA1-like	325..531,815..1025	GLFLPVEKEFSLLLVEKQALNKAEEEEKIDNQHGVVTRGICLSEEQIVTNVSKGPKMGENKQLTGKTTESQRVVSGCPVTAILILYGLPRLLTGSIMAHEMMHAYLRLNGHNNLNKVLEEGICQVLGHMWLETQRYAPIDVAAASSS---SSSSSSNAAKKGEWSELEKKLVDFYKYEIETDESAVYGEGFRKVNYMVTNSSLQETLKEI,GLFLPVDKEFPLLLVEKQALNKAEQEEKIDYHYAVVTRGICLSEDQNVASVKERPKMA-NNKLIDIVTETQMV-SGSAVTAILIIYGLPRLLTGYILAHEMMHAYLRLKGYKNLKLELEEGLCQVLGLRWLESQTFASSDAAAASSSSSRTPPAASTSSKKGdDWSDYEKKLVEFCIHQIKEDDSPVY…	glnlkveqeiplllverqaLneaeeeekagvhhlpetrGlclseeqtvtsvekrpkigageklvdmetesqkltrrcevtailvLyGLPrlltgsiLAHElmHaylrLkGyrnLkpevEEGiCQvlaylWleseilssseaaaassssssksssssssskkgeksqfekklkeffkhqietdespvYGdGfraakaavekygLketlkhi,glnlkveqeiplllverqaLneaeeeekagvhhlpetrGlclseeqtvtsvekrpkigageklvdmetesqkltrrcevtailvLyGLPrlltgsiLAHElmHaylrLkGyrnLkpevEEGiCQvlaylWleseilssseaaaassssssksssssssskkg.eksqfekklkeffkhqietdespvY…	300.2,284.1	8e-90,6.5e-85
BrLIM21	pfam	LIM	182..220,669..713	CGGCHSEIEQGGSV-DVFGVPWHPECFSCGACRNPIAVHE,CNGCKSEIKDGLSV-NALGDLWHPHCLCCLHCHKPIAGDE-ISRKGK	CagCkkkiadrelvrraldkvwHpeCfrCaeCqkeLeegd,CagCkkkiadrelvrraldkvwHpeCfrCaeCqkeLeegdfyekdgk	28.7,33.5	1.5e-06,4.5e-08
BrLIM22	pfam	LIM	11..67,110..166	CKACEKTVYPVELL-SADGVSYHKSCFKCTHCKSRLQLSRYSSMEGVLYCKPHYEQLF,CATCSKTVYPIEKV-TVESQTYHKSCFKCSHGGCPISPSNYAALEGILYCKHHFAQLF	CagCkkkiadrelvrraldkvwHpeCfrCaeCqkeLeegdfyekdgklyCkkdylkkf,CagCkkkiadrelvrraldkvwHpeCfrCaeCqkeLeegdfyekdgklyCkkdylkkf	50.4,44.3	2.4e-13,1.9e-11
BrLIM23	pfam	LIM	10..66,106..162	CKACDKTVYVMDLM-TLEGMPYHKSCFRCSHCNGTLVISNYSSMDGVLYCKPHFEQLF,CAACKKTVYPLEKI-TMEGESYHKTCFRCAHGGCPLTHSSYAALNGILYCKVHFNQLF	CagCkkkiadrelvrraldkvwHpeCfrCaeCqkeLeegdfyekdgklyCkkdylkkf,CagCkkkiadrelvrraldkvwHpeCfrCaeCqkeLeegdfyekdgklyCkkdylkkf	46.9,44.1	2.9e-12,2.3e-11
BrLIM24	pfam	LIM_bind	234..488	RLTQYMYRQQHR-PEDNNIEFWRKFVSEYFAPNAKKRWCVSMYgsgrqttgvfpqdvwhceICNRKPGRGFEATAEVLPRLFKIKYESGTLEELLYVDMPRESQNSSGQIVLEYAKATQESVFEQ-LRVVRDGQLRIVFSPDLKIFSWEFCARRHEELIPRRLLIPQVSQLGSAAqkyqqaAQNATTDSALPELQNNCnMFVAsAR--------QLAKALEVPLVNDLGYTKRYVRCLQISEVVNSMKDLIDYSRET-RTGPIESL	rllqfiehlsnfskekndieyWqkfveefFsptgvlrlslkks..................keegkeskqFeittpalPryfktlfesgvkriqlvldglreqvlsngsivvecpkasltytYedgsqvvlegqlrvlfdadlkiewlefettsheeyisrnslekllkqlsesa......dssqspkvskkkskkqq.ifek.sekkqaeepreaikelpssfvnelGipeavmrfLeiaevmssMkdLmefskqnnilsPleaL	231	1.7e-68
BrLIM3	pfam	DA1-like	209..412	GLNMKVEKVFPLILVRKQALNKAEEEKTNG----VVTRGICLSEEKMVTRVSRGRN----KQLVGMaREESQRVVREPKVIAILILYGLPRLLTGYILAHEMMHAYLRLKGYRNLNTILEEGICQVLGHMWLESHRCSTNNATT-SASSSSRITPSAAMSKIGDQSGFEKSLVEFCINQIETDESPVYGDGFRKVTEmmVSNHYNLKDTLKWI	glnlkveqeiplllverqaLneaeeeekagvhhlpetrGlclseeqtvtsvekrpkigageklvdm.etesqkltrrcevtailvLyGLPrlltgsiLAHElmHaylrLkGyrnLkpevEEGiCQvlaylWleseilssseaaaassssssksssssssskkgeksqfekklkeffkhqietdespvYGdGfraaka..avekygLketlkhi	259.7	1.9e-77
BrLIM3	pfam	LIM	62..117	CNGCNSEIEDGLSI-NALGAIWHCQCLCCLHCHKPIAVDEISNSERkyHKLCYKEHC	CagCkkkiadrelvrraldkvwHpeCfrCaeCqkeLeegdfyekdg..klyCkkdyl	28.2	2e-06
BrLIM4	pfam	LIM_bind	162..410	RASETIGYWRKFVNEYFSPRAKKRWCLSHYdnvghntlgvspqaatdewqcdLCGSKSGRGFEATFDVLPRLNEIKFASGVIDELLYLSVPSERRFPSGIMVLEYAKAVQESVYEH-IRVVREGHLRIIFSQELKILSWEFCTRRHEELLPRRLVAPQVNQLLQVAekcqstiDQSGPDGIHQQDLQANSnMVM-------AAGRQLAKSLESHSLNDLGFSKRYVRCLQISEVVSSMKDMIDFCRDQ-KVGPIEALK	kekndieyWqkfveefFsptgvlrlslkks......................keegkeskqFeittpalPryfktlfesgvkriqlvldglreqvlsngsivvecpkasltytYedgsqvvlegqlrvlfdadlkiewlefettsheeyisrnslekllkqlsesa.......dssqspkvskkkskkqq.ifeksekkqaeepreaikelpssfvnelGipeavmrfLeiaevmssMkdLmefskqnnilsPleaLe	208.8	1e-61
BrLIM5	pfam	DA1-like	297..510	GMYMKLEQQIPMLLVQREALNDAIVGEKHGYHHMPETRGLCLSEEQTVTSVLKRPRLG-AHRLVGMRTQPQKLTRKCEVTAILVLYGLPRLLTGAILAHELMHGWLRLKGYRNLNPEVEEGICQVLSYMWLESEVLSDPSSRSMpstSTATSSSSSSSSSSNKKGGKTNVEKKLGEFFKHQIAHDASPAYGGGFRAANAAVCKYGLRRTLDHIRF	glnlkveqeiplllverqaLneaeeeekagvhhlpetrGlclseeqtvtsvekrpkigageklvdmetesqkltrrcevtailvLyGLPrlltgsiLAHElmHaylrLkGyrnLkpevEEGiCQvlaylWleseilssseaaaa...ssssssksssssssskkgeksqfekklkeffkhqietdespvYGdGfraakaavekygLketlkhirl	328.1	2.2e-98
BrLIM5	pfam	LIM	148..201	CGGCNSDIGLGNYL-GCMGTFFHPDCFCCDSCRYPITEHEFSLSGTKPYHQICFK	CagCkkkiadrelvrraldkvwHpeCfrCaeCqkeLeegdfyekdgklyCkkdyl	29.1	1e-06
BrLIM6	pfam	LIM	38..94,132..187	CKACDKTVYVMDLL-TLEGNTYHKNCFRCSHCNGSLVISNYSSMDGVLYCKRHFEQLF,CATCQKTVYPLEKV-TMEGECFHKTCFKCAHSGCPLTHSSYASLNGVLYCKVHFNQL	CagCkkkiadrelvrraldkvwHpeCfrCaeCqkeLeegdfyekdgklyCkkdylkkf,CagCkkkiadrelvrraldkvwHpeCfrCaeCqkeLeegdfyekdgklyCkkdylkk	47.1,40.3	2.5e-12,3.4e-10
BrLIM7	pfam	LIM_bind	170..430	KLMMYLYHLQQR-PAENCITYWRKFVAEYFSPRAKQRLCLSQYesaghhalgmvsqaapdmwqcdLCGTKSGKGFEATFDVLARLNEIKFASGIIDEFLYLDLPRENRFSNGLMMLEYRKAVQETVHEQ-FRVIREGHLRIIFSQDLKILSWEFCARRHEELLLRRLIAPQVNQLLQVAlkcqstiSESGSDGVSKQDLQSNSnMVLGaGR--------QLAKFMELQSLNDLGYPKRYIRTLQISEVVKSMKDLMNFTGDH-KIGPIEGLK	rllqfiehlsnfskekndieyWqkfveefFsptgvlrlslkks......................keegkeskqFeittpalPryfktlfesgvkriqlvldglreqvlsngsivvecpkasltytYedgsqvvlegqlrvlfdadlkiewlefettsheeyisrnslekllkqlsesa.......dssqspkvskkkskkqq.ifek.sekkqaeepreaikelpssfvnelGipeavmrfLeiaevmssMkdLmefskqnnilsPleaLe	209.1	8.6e-62
BrLIM8	pfam	LIM_bind	219..457	KFMMLLHHIKQR-PEDNCITFWRAFVAEYFSPRAKQRLCFSQYkgaghmlgtlpqgmwqcnHCGTKSGKGVEATFDVLPRLFEIKFASGFVNELLSLEDPRECRVSSGLIVLKYRKLVQTFEYEQ-CRVVHEGPFLIIFSQDLKILRWEFCVQRHEEFLPRRRIAPKVNQLLQVVAQQDL--------QTNSnMVLAaRR--------QLANSMELQPLNDLGYPKKYFRALQTYEVVKSMKALMDFT-ENHKIGPIE	rllqfiehlsnfskekndieyWqkfveefFsptgvlrlslkks..................keegkeskqFeittpalPryfktlfesgvkriqlvldglreqvlsngsivvecpkasltytYedgsqvvlegqlrvlfdadlkiewlefettsheeyisrnslekllkqlsesadssqspkvskkkskkqq.ifek.sekkqaeepreaikelpssfvnelGipeavmrfLeiaevmssMkdLmefskqnnilsPle	196.7	5.2e-58
BrLIM9	pfam	LIM	20..76,115..171	CKACDKTVYVMDLM-TLEGMPYHKSCFRCSHCNGTLVISNYSSMDGVLYCKPHFEQLF,CAACKKTVYPLEKM-AMEGESYHKTCFRCAHGGCPLTHSSYAALNGILYCKVHFSQLF	CagCkkkiadrelvrraldkvwHpeCfrCaeCqkeLeegdfyekdgklyCkkdylkkf,CagCkkkiadrelvrraldkvwHpeCfrCaeCqkeLeegdfyekdgklyCkkdylkkf	46.9,44.3	2.9e-12,2e-11
CqLIM10	pfam	LIM	11..66,109..163	CKACDKTVYLVDKL-TADNKVYHKACFRCHHCKGTLKLSNYNSFEGVLYCRPHFDQL,CAGCSKTAYPTEKV-TVNGSAYHKSCFKCFQGGCTISPSNYIGHEGRLYCKHHHTQ	CagCkkkiadrelvrraldkvwHpeCfrCaeCqkeLeegdfyekdgklyCkkdylkk,CagCkkkiadrelvrraldkvwHpeCfrCaeCqkeLeegdfyekdgklyCkkdylk	43.0,45.5	4.8e-11,8.2e-12
CqLIM11	pfam	DA1-like	280..417,416..466	GMNMRIDQQIPMLLVERQALNEAIVGEKNGFHHMPETRGLCLSEEQTVTSILRRPKIG-GHKLVGMRTQPQKLTRKCEVTAILVLYGLPRLLTGAILAHELMHGWLRLKGYRNLSPEVEEGICQVLSYMWLESEVMPGR,GRTSEVEKKLGEFFLHQIAHDASPAYGGGFRAANAAVNTYGLRRTLNHIHL	glnlkveqeiplllverqaLneaeeeekagvhhlpetrGlclseeqtvtsvekrpkigageklvdmetesqkltrrcevtailvLyGLPrlltgsiLAHElmHaylrLkGyrnLkpevEEGiCQvlaylWleseilsss,geksqfekklkeffkhqietdespvYGdGfraakaavekygLketlkhirl	242.3,58.2	4e-72,8.9e-16
CqLIM11	pfam	LIM	159..197	CSGCNGEIGYGNYL-GCMGTFFHPECFCCRSCRLPITEHE	CagCkkkiadrelvrraldkvwHpeCfrCaeCqkeLeegd	29.1	1e-06
CqLIM12	pfam	LIM	10..66,113..169	CKVCDKTVYVMDQL-SADGVAYHKSCFKCNHCKSRLQLHSFSSMEGVLYCKPHFEQLF,CTTCSKTVYPIEKV-TVENQFYHKSCFKCSHGGCSITPSNYAALDGILYCKHHFSQLF	CagCkkkiadrelvrraldkvwHpeCfrCaeCqkeLeegdfyekdgklyCkkdylkkf,CagCkkkiadrelvrraldkvwHpeCfrCaeCqkeLeegdfyekdgklyCkkdylkkf	42.7,43.2	6.2e-11,4.2e-11
CqLIM13	pfam	LIM	10..66,106..162	CKACDKTVYFVDLL-SADGATFHKSCFRCSHCNGTLVMSNYSSMDGVLYCKTHFEQLF,CPACNKTVYPLEKI-TMEGESYHKTCFRCAIGGCSLTHSSYAALDGILYCRHHFQQLF	CagCkkkiadrelvrraldkvwHpeCfrCaeCqkeLeegdfyekdgklyCkkdylkkf,CagCkkkiadrelvrraldkvwHpeCfrCaeCqkeLeegdfyekdgklyCkkdylkkf	48.5,44.7	9.5e-13,1.4e-11
CqLIM14	pfam	LIM	11..66,109..163	CKACDKTVYLVDKL-TADNKVYHKACFRCHHCKGTLKLSNYNSFEGVLYCRPHFDQL,CAGCSKTAYPTEKV-TVNGSAYHKSCFKCFQGGCTISPSNYIGHEGRLYCKHHHTQ	CagCkkkiadrelvrraldkvwHpeCfrCaeCqkeLeegdfyekdgklyCkkdylkk,CagCkkkiadrelvrraldkvwHpeCfrCaeCqkeLeegdfyekdgklyCkkdylk	41.5,43.9	1.5e-10,2.5e-11
CqLIM2	pfam	DA1-like	256..472	GLNMKVEQQVPLLLVERQALNEAMEGEKQGHHHMPETRGLCLSEEQTVRTILKRPKIGGRHQIMDMITEPYRLIRRCEVTAILILYGLPRLLTGSILAHEMMHAWLRLNGYPNLRPEVEEGICQVLAHMWLESEIIAGSGSSSGassssS--STSDpgSSSSSNSSKKGKRSQFERKLGDFFKHQIESDGSPAYGDGFRIGNQAVSKYGLKRTLDHIRY	glnlkveqeiplllverqaLneaeeeekagvhhlpetrGlclseeqtvtsvekrpkigageklvdmetesqkltrrcevtailvLyGLPrlltgsiLAHElmHaylrLkGyrnLkpevEEGiCQvlaylWleseilssseaaaa.....ssssssk..sssssssskkgeksqfekklkeffkhqietdespvYGdGfraakaavekygLketlkhirl	348.3	1.5e-104
CqLIM2	pfam	LIM	135..172	CSGCGAEIGHGRYL-SCMGGFWHPECFRCQACNEPISDY	CagCkkkiadrelvrraldkvwHpeCfrCaeCqkeLeeg	34.3	2.6e-08
CqLIM3	pfam	LIM	10..66,106..162	CKACDKTVYFVDLL-SADGATFHKSCFRCSHCNGTLVMSNYSSMDGVLYCKTHFEQLF,CPACNKTVYPLEKI-TMEGESYHKTCFRCAIGGCSLTHSSYAALDGILYCRHHFQQLF	CagCkkkiadrelvrraldkvwHpeCfrCaeCqkeLeegdfyekdgklyCkkdylkkf,CagCkkkiadrelvrraldkvwHpeCfrCaeCqkeLeegdfyekdgklyCkkdylkkf	48.5,44.7	9.2e-13,1.4e-11
CqLIM4	pfam	DA1-like	256..472	GLNMKVEQQVPLLLVERQALNEAMEGEKQGHHHMPETRGLCLSEEQTVRTILKRPKIGGRHQIMDMITEPYRLIRRCEVTAILILYGLPRLLTGSILAHEMMHAWLRLNGYPNLRPEVEEGICQVLAHMWLESEIIAGSGSSSGassssS--STSDpgSSSSSNSSKKGKRSQFERKLGDFFKHQIESDGSPAYGDGFRIGNQAVSKYGLKRTLDHIRY	glnlkveqeiplllverqaLneaeeeekagvhhlpetrGlclseeqtvtsvekrpkigageklvdmetesqkltrrcevtailvLyGLPrlltgsiLAHElmHaylrLkGyrnLkpevEEGiCQvlaylWleseilssseaaaa.....ssssssk..sssssssskkgeksqfekklkeffkhqietdespvYGdGfraakaavekygLketlkhirl	348.3	1.5e-104
CqLIM4	pfam	LIM	135..172	CSGCGAEIGHGRYL-SCMGGFWHPECFRCQTCNEPISDY	CagCkkkiadrelvrraldkvwHpeCfrCaeCqkeLeeg	34.8	1.8e-08
CqLIM5	pfam	LIM	11..66,109..165	CKACEKTVYLVDQL-TADSKVYHKACFRCHHCKSTLKLHNYSSFEGVLYCKPHFDQL,CVSCQKTVYPIEKV-AVDGSSYHKGCFRCCHGGCVISPSNYVAHEHRLYCRHHHSQLF	CagCkkkiadrelvrraldkvwHpeCfrCaeCqkeLeegdfyekdgklyCkkdylkk,CagCkkkiadrelvrraldkvwHpeCfrCaeCqkeLeegdfyekdgklyCkkdylkkf	40.7,38.3	2.6e-10,1.4e-09
CqLIM6	pfam	LIM_bind	251..479	RLTHYMYQQQHR-PEDNNIDFWRKFVAEYFALNAKKKWCVSMYgsgrqttgvfpqdvwhceICKRKPGRGFEATVEVLPRLFKIKYESGTLEELLYVDMPREYQNSSGQIVLDYAKAIQESVFEQ-LRVVRDGQLRIVFSPDLKVSQLGTAAQKYQAAT-----------------QNSSSNMSVSDLQSNCnMFVAsAR--------QLAKTLEVPLVNDLGYTKRYVRCLQISEVVNSMKDLIDYSRST-GAGPM	rllqfiehlsnfskekndieyWqkfveefFsptgvlrlslkks..................keegkeskqFeittpalPryfktlfesgvkriqlvldglreqvlsngsivvecpkasltytYedgsqvvlegqlrvlfdadlkiewlefettsheeyisrnslekllkqlsesadssqspkvskkkskkqq.ifek.sekkqaeepreaikelpssfvnelGipeavmrfLeiaevmssMkdLmefskqnnilsPl	171.8	2.1e-50
CqLIM7	pfam	LIM	179..235	CATCKKIAYPLEKI-VVEGENYHKSCFRCAKGGCFLSASNYAALDGYLYCKPHFAQLF	CagCkkkiadrelvrraldkvwHpeCfrCaeCqkeLeegdfyekdgklyCkkdylkkf	41.5	1.4e-10
CqLIM8	pfam	LIM_bind	264..520	FFIHDRQNR-PPDNNIGFWREFVKQYYSPMAKKRLCLSMTsminrdrhqkvwmcdlcgSNAANAGKGFETSYELLPRMSQVYFKNCVEDELLYLNSPVETILPSGSMMLTFNKAVQQSIYKN-IHVAHQGQLRIVFTPELKIISWEFCVRSHEELVSRNFLAAQVNEFVEVAkQCKRNEGFNERNGFQAQdQVTYSN-RLMAAGKHLAANLELPNINEAGFSKVYVRHMQMSDVIDSMKDLFGMCadSQSNNFSPIEALQ	qfiehlsnfskekndieyWqkfveefFsptgvlrlslkks..................keegkeskqFeittpalPryfktlfesgvkriqlvldglreqvlsngsivvecpkasltytYedgsqvvlegqlrvlfdadlkiewlefettsheeyisrnslekllkqlsesa.dssqspkvskkkskkqq.ifeksekkqaeepreaikelpssfvnelGipeavmrfLeiaevmssMkdLmefs..kqnnilsPleaLe	171.8	2.1e-50
CqLIM9	pfam	LIM_bind	284..544	RLMQYLYHQRQR-PQENTIAYWRKFVAEYYAPRAKKRWCLSLYenvgqhalgvfpqaamdawhcdICGSKSGRGFEATYEVLPRLNEIKFGSGVIDELLFVDVPRERRFGNGIMMLEYGKAVQESVYEQ-IRVVREGQLRIIFTQELKILSWDFCARRHEELLLRRLFAPQVNQLLQVAqkcqstlADSGSEGVSSQDLQTNSnMVVTaGR--------QLAKSLELHSLNDLGFSKRYVRCLQIAEVVNSMKDLVDFCRDN-KVGPIEGLK	rllqfiehlsnfskekndieyWqkfveefFsptgvlrlslkks......................keegkeskqFeittpalPryfktlfesgvkriqlvldglreqvlsngsivvecpkasltytYedgsqvvlegqlrvlfdadlkiewlefettsheeyisrnslekllkqlsesa.......dssqspkvskkkskkqq.ifek.sekkqaeepreaikelpssfvnelGipeavmrfLeiaevmssMkdLmefskqnnilsPleaLe	214.5	1.8e-63
GmLIM10	pfam	LIM	11..67,109..165	CTACEKKVYWVEQL-TADNKVYHKSCFRCHHCKGTLKLSNYCSFEGVLYCKPHFHQLF,CVGCKKTVYPIEKV-AVDGKSYHKSCFRCTHGGCVISPSNYIAHEHRLYCRHHHTQLF	CagCkkkiadrelvrraldkvwHpeCfrCaeCqkeLeegdfyekdgklyCkkdylkkf,CagCkkkiadrelvrraldkvwHpeCfrCaeCqkeLeegdfyekdgklyCkkdylkkf	42.0,43.4	1e-10,3.5e-11
GmLIM11	pfam	LIM	10..66,104..160	CKACDKTVHFVEGL-SADGAAYHKNCFRCSHCNGLLAISNYSSTEGVLYCKVHFEQLF,CSKCKKTVYPLEKL-TVEGEFYHKSCFRCAHGGCFLTPSTYAALDGYLYCKPHFSQLF	CagCkkkiadrelvrraldkvwHpeCfrCaeCqkeLeegdfyekdgklyCkkdylkkf,CagCkkkiadrelvrraldkvwHpeCfrCaeCqkeLeegdfyekdgklyCkkdylkkf	42.2,45.0	8.9e-11,1.2e-11
GmLIM12	pfam	LIM	51..105	CAGCQKTVYPTEKV-TVNGTPYHKSCFKCTHGGCVISPSNYIAHEGKLYCKHHHVQ	CagCkkkiadrelvrraldkvwHpeCfrCaeCqkeLeegdfyekdgklyCkkdylk	50.2	2.7e-13
GmLIM13	pfam	LIM_bind	388..641	RLTHYMYQQQHR-PEDNNIEFWRKFVAEYFAPNAKKKWCVSMYgsgrqttgvfpqdvwhceICNRKPGRGFEATVEVLPRLFKIKYESGTLEELLYVDMPREYHNSSGQIVLDYAKAIQESVFEQ-LRVVRDGQLRIVFSPDLKICSWEFCARRHEELIPRRLLIPQVSQLGAVAqkyqsfTQNATPNVSVPELQNNCnMFVAsAR--------QLVKALEVPLVNDLGYTKRYVRCLQISEVVNSMKDLIDYSRET-GTGPMDS	rllqfiehlsnfskekndieyWqkfveefFsptgvlrlslkks..................keegkeskqFeittpalPryfktlfesgvkriqlvldglreqvlsngsivvecpkasltytYedgsqvvlegqlrvlfdadlkiewlefettsheeyisrnslekllkqlsesa......dssqspkvskkkskkqq.ifek.sekkqaeepreaikelpssfvnelGipeavmrfLeiaevmssMkdLmefskqnnilsPlea	228.8	8.2e-68
GmLIM14	pfam	LIM	12..67,111..167	CKACEKTVYLVDQL-TADNKIYHKSCFRCYHCKGTLKLSNYCSFEGVLYCKPHFDQL,CVACKKTVYPIEKV-AVDGTSYHKACFRCTHGGCVISPSNYVAHEHRLYCRHHHTQLF	CagCkkkiadrelvrraldkvwHpeCfrCaeCqkeLeegdfyekdgklyCkkdylkk,CagCkkkiadrelvrraldkvwHpeCfrCaeCqkeLeegdfyekdgklyCkkdylkkf	40.2,40.7	3.7e-10,2.6e-10
GmLIM15	pfam	LIM	10..66,104..160	CTACDKTVYVVDLL-TLEGIPYHKNCFKCSHCKGCLTMCTYSSMDGILYCKTHFEQLF,CSVCTKTVYPLEKM-TLEGECFHKTCFRCAHAGCPLTHSNYAALDGVLYCRVHFAQLF	CagCkkkiadrelvrraldkvwHpeCfrCaeCqkeLeegdfyekdgklyCkkdylkkf,CagCkkkiadrelvrraldkvwHpeCfrCaeCqkeLeegdfyekdgklyCkkdylkkf	38.3,38.6	1.4e-09,1.2e-09
GmLIM16	pfam	LIM	10..66,104..160	CKACDKTVHLVEGL-SVDGAAYHKNCFRCSHCNGLLAISNYSSTEGVLYCKVHFEQLF,CSKCKKTVYPLEKL-TVEGEFYHKSCFRCAHGGCFLTPSTYAALDGYLYCKPHFSQLF	CagCkkkiadrelvrraldkvwHpeCfrCaeCqkeLeegdfyekdgklyCkkdylkkf,CagCkkkiadrelvrraldkvwHpeCfrCaeCqkeLeegdfyekdgklyCkkdylkkf	41.3,44.9	1.6e-10,1.2e-11
GmLIM17	pfam	LIM_bind	277..490	RLMQYLYHQRQR-PNDNSIAYWIKFVAEYYSPRAKKRWCLSLYsnvghhalgvfpqaamdawqcdICGSKSGRGFEATYEVLPRLNEIKFGSGVIDELLFLDLPRETRFPSGAMMLEYAKAVQESVYES-LRVVREGQLRIIFTQDLKILSWEFCARRHEELLPRRLVAPQVNQLIQVAqkcqstiAESGADWVSQQDLQTNSnIPPNlSQKNDDL	rllqfiehlsnfskekndieyWqkfveefFsptgvlrlslkks......................keegkeskqFeittpalPryfktlfesgvkriqlvldglreqvlsngsivvecpkasltytYedgsqvvlegqlrvlfdadlkiewlefettsheeyisrnslekllkqlsesa.......dssqspkvskkkskkqq.ifek.sekkqae	160.2	7.4e-47
GmLIM18	pfam	LIM_bind	309..569	RLMQYLYHQRQR-PNDNSIAYWRKFVAEYYSLRAKKRWCLSLYsnvghhalgvfpqasmdawhcdICGSKSGRGFEATYEVLPRLNEIKFGSGVIDELLFLDMPREMRFASGAMMLEYGKAVQESVYEQ-LRVVREGQLRIIFTQDLKILSWEFCARRHEELLPRRLVAPQVNQLVQVAkkcqstiAESGSDGASQQDIQTNS------NMLLTAGGQLAKILEMQSLNELGFSKRYVRCLQISEVVNSMKDLIDICAEH-KIGAIESLK	rllqfiehlsnfskekndieyWqkfveefFsptgvlrlslkks......................keegkeskqFeittpalPryfktlfesgvkriqlvldglreqvlsngsivvecpkasltytYedgsqvvlegqlrvlfdadlkiewlefettsheeyisrnslekllkqlsesa.......dssqspkvskkkskkqqifeksekkqaeepreaikelpssfvnelGipeavmrfLeiaevmssMkdLmefskqnnilsPleaLe	207.4	2.8e-61
GmLIM19	pfam	LIM	10..66,106..162	CKACDKTVYVVDML-TLEGIPYHKNCFRCSHCKGCLTMSTYSSMDGVLYCKPHFEQLF,CSVCSKTVYPLEKM-TLEGECYHKNCFRCAHAGCHLTHSSYAALDGVLYCRHHFQQLF	CagCkkkiadrelvrraldkvwHpeCfrCaeCqkeLeegdfyekdgklyCkkdylkkf,CagCkkkiadrelvrraldkvwHpeCfrCaeCqkeLeegdfyekdgklyCkkdylkkf	44.3,39.9	1.9e-11,4.5e-10
GmLIM2	pfam	DA1-like	326..541	GLNMKLEQQIPMLLVERQALNEAMEGEKNGHHHLPETRGLCLSEEQTVTTISRRPRIGAGYRAIDMITEPYRLIRHCEVTAILVLYGLPRLLTGSILAHEMMHAWLRLKGYPNLSPEVEEGICQVLAHMWLESELYSGTGNDGAsssASSSSSSSPSSSVSTKKGKRSDFEKKLGEFFKHQIESDTSSAYGDGFRLGNQAMLKYGLKRTLDHIHMT	glnlkveqeiplllverqaLneaeeeekagvhhlpetrGlclseeqtvtsvekrpkigageklvdmetesqkltrrcevtailvLyGLPrlltgsiLAHElmHaylrLkGyrnLkpevEEGiCQvlaylWleseilssseaaaa...ssssssksssssssskkgeksqfekklkeffkhqietdespvYGdGfraakaavekygLketlkhirlt	346.5	5.5e-104
GmLIM2	pfam	LIM	177..232	CAGCKTEIGQGRFL-SCMGGVWHPECFCCHACHLPITDYEFSMSSNRPYHKACYREK	CagCkkkiadrelvrraldkvwHpeCfrCaeCqkeLeegdfyekdgklyCkkdylkk	37.9	2e-09
GmLIM20	pfam	LIM	11..48	CKACEKAVYLVDQL-TADNKIYHKSCFRCYHCKGTLKNT	CagCkkkiadrelvrraldkvwHpeCfrCaeCqkeLeeg	35.1	1.4e-08
GmLIM21	pfam	LIM	11..65,110..166	CMACAKTVYLVDKL-TADSRVYHKACFRCHHCRNTLKLSNYCSFEGVLYCRPHYDQ,CVCCNKTVYPTERV-TVNGTPYHKGCFKCTYGGCTVSSSNFITHEGKLYCKHHHIQLF	CagCkkkiadrelvrraldkvwHpeCfrCaeCqkeLeegdfyekdgklyCkkdylk,CagCkkkiadrelvrraldkvwHpeCfrCaeCqkeLeegdfyekdgklyCkkdylkkf	38.1,41.4	1.7e-09,1.5e-10
GmLIM22	pfam	DA1-like	342..558	GLNMKLEQQIPMLLVERQALNEAMEGEKNGHHHLPETRGLCLSEEQTVTTISRRPRIAAGYRAIDMITEPYRLIRCCEVTAILVLYGLPRLLTGSILAHEMMHAWLRLKGYPNLSPEVEEGICQVLAHMWLESELYSGFGNDGAssstSSLSSSSPSSSSVSTKKGKRSDFEKKLGDFFKHQIESDTSSAYGDGFRLGNQAMVKYGLKRTLDHIHMT	glnlkveqeiplllverqaLneaeeeekagvhhlpetrGlclseeqtvtsvekrpkigageklvdmetesqkltrrcevtailvLyGLPrlltgsiLAHElmHaylrLkGyrnLkpevEEGiCQvlaylWleseilssseaaaa....ssssssksssssssskkgeksqfekklkeffkhqietdespvYGdGfraakaavekygLketlkhirlt	339	1.1e-101
GmLIM22	pfam	LIM	193..248	CAGCKTEIGQGRFL-SCMGGVWHPECFCCHACHLPITDYEFSMSSNRPYHKSCYREK	CagCkkkiadrelvrraldkvwHpeCfrCaeCqkeLeegdfyekdgklyCkkdylkk	38.2	1.5e-09
GmLIM23	pfam	DA1-like	279..489	GMNMKIDQQVPMLLVGREALNEAIVGEKNGFHHLPETRGLCLSEEQTVTSVYRWPRIG-GHRLISMRSQAQRLPRKCEVTAILVLYGLPRLLTGAILAHELMHAWLRLKGYQNLSLEVEEGICQVLSYMWLDAEVMSCARTTP-STSSSASSSSYSNSSKKGVKSLVENKLGEFFMNQIANDSSPAYGGGFRAANQAVNKYGLRCTLEHIRLT	glnlkveqeiplllverqaLneaeeeekagvhhlpetrGlclseeqtvtsvekrpkigageklvdmetesqkltrrcevtailvLyGLPrlltgsiLAHElmHaylrLkGyrnLkpevEEGiCQvlaylWleseilssseaaaassssssksssssssskkgeksqfekklkeffkhqietdespvYGdGfraakaavekygLketlkhirlt	319.1	1.3e-95
GmLIM23	pfam	LIM	130..184	CGGCNQEILYGNCL-GVGHSYFHPDCFRCHSCRYPITEREFSLSGKHPYHKSCFKE	CagCkkkiadrelvrraldkvwHpeCfrCaeCqkeLeegdfyekdgklyCkkdylk	31.4	2e-07
GmLIM24	pfam	LIM	10..66,108..164	CKACEKTVYPVDQL-SADGTAYHKACFRCSHCKGTLKLSNYSSMEGVLYCKPHFEQLF,CATCGKTAYPLEKV-TVEGQAYHKSCFKCSHGGCPITPSNYAALEGILYCKHHFSQLF	CagCkkkiadrelvrraldkvwHpeCfrCaeCqkeLeegdfyekdgklyCkkdylkkf,CagCkkkiadrelvrraldkvwHpeCfrCaeCqkeLeegdfyekdgklyCkkdylkkf	47.9,43.6	1.5e-12,3.2e-11
GmLIM25	pfam	DA1-like	286..359	GLHMKMEQQVLMLLVERQALNEAMEGEKNGHHHLPETRGLCLSEEQNVPTILRRPRIGAGYQLIDMITEPFRLV	glnlkveqeiplllverqaLneaeeeekagvhhlpetrGlclseeqtvtsvekrpkigageklvdmetesqklt	89.8	1.9e-25
GmLIM25	pfam	LIM	165..201	CAGCNAEISHGRFL-SCMGGYWHPECFCCHACKLPITD	CagCkkkiadrelvrraldkvwHpeCfrCaeCqkeLee	32.3	1.1e-07
GmLIM26	pfam	LIM_bind	342..596	RLTHYMYQQQHR-PDDNNIEFWRKFVSEYFAPNAKKKWCVSMYgngrqttgvfpqdvwhceICNRKPGRGFEATAEVLPRLFKIKYESGTLEELLYVDMPREYHNSSGQIVLDYAKAIQESVFEQ-LRVVRDGQLRIVFSPDLKICSWEFCARRHEELIPRRLLIPQVSQLGAVAqkyqaiTQNATPNLSVPELQNNCnMVVAsAR--------QLAKALEVPLVNDLGYTKRYVRCLQISEVVNSMKDLIDYSRET-GTGPMDSL	rllqfiehlsnfskekndieyWqkfveefFsptgvlrlslkks..................keegkeskqFeittpalPryfktlfesgvkriqlvldglreqvlsngsivvecpkasltytYedgsqvvlegqlrvlfdadlkiewlefettsheeyisrnslekllkqlsesa......dssqspkvskkkskkqq.ifek.sekkqaeepreaikelpssfvnelGipeavmrfLeiaevmssMkdLmefskqnnilsPleaL	227.7	1.7e-67
GmLIM27	pfam	LIM	10..66,108..164	CEACDKTVYPVDQL-SADGTAYHKACFKCSHCKGTLKLSNYSSMEGVLYCKPHYEQLF,CATCGKTAYPLEKV-TVEGQAYHKSCFKCSHGSCPITPSNYAALEGVLYCKHHFSQLF	CagCkkkiadrelvrraldkvwHpeCfrCaeCqkeLeegdfyekdgklyCkkdylkkf,CagCkkkiadrelvrraldkvwHpeCfrCaeCqkeLeegdfyekdgklyCkkdylkkf	49.1,43.4	5.9e-13,3.6e-11
GmLIM28	pfam	DA1-like	291..498	GMQMRIDQQIPMLLVEREALNEAIVGEKNGFHHLPETRGLCLSEEQTVTSIHRRPRIG-GHRLIGMRTQPQKLTRKCEVTAILVLYGLPRLLTGAILAHELMHAWLRLNGYRNLNPEVEEGICQVLSYMWLESEVMPSFQNMPSTSTS---AASSYSSSKKGAKSHVENKLGEFFKNQIANDSSPAYGGGFRAANEAVNRYGLRRTLDHIHW	glnlkveqeiplllverqaLneaeeeekagvhhlpetrGlclseeqtvtsvekrpkigageklvdmetesqkltrrcevtailvLyGLPrlltgsiLAHElmHaylrLkGyrnLkpevEEGiCQvlaylWleseilssseaaaassssssksssssssskkgeksqfekklkeffkhqietdespvYGdGfraakaavekygLketlkhirl	332.2	1.3e-99
GmLIM28	pfam	LIM	142..196	CGGCNQEIMYGNCL-GCMDTYFHPNCFRCHSCGYPITEREFSLSGKHPYHKSCFKE	CagCkkkiadrelvrraldkvwHpeCfrCaeCqkeLeegdfyekdgklyCkkdylk	32.9	6.8e-08
GmLIM29	pfam	DA1-like	271..473	LNMKLDQQIPLLLVERQALNEAREGEKNGHYHMPETRGLCLSEE--LSTFSRRPRLG---TTMDMRAQPYRPTTRCDVTAILILYGLPRLLTGSILAHEMMHAWLRLKGYRTLSQDVEEGICQVLSHMWLESELSSASGS----NFVSASSSSASHTSRKGKRPQFERKLGEFFKHQIESDISPVYGGGFRAGQKAVSKYGLQRTLHHIRMT	lnlkveqeiplllverqaLneaeeeekagvhhlpetrGlclseeqtvtsvekrpkigageklvdmetesqkltrrcevtailvLyGLPrlltgsiLAHElmHaylrLkGyrnLkpevEEGiCQvlaylWleseilssseaaaassssssksssssssskkgeksqfekklkeffkhqietdespvYGdGfraakaavekygLketlkhirlt	310.6	5.1e-93
GmLIM29	pfam	LIM	121..175	CAGCYTEIGYGRYL-NCLNAFWHPECFRCRACNLPISDYEFSTSGNYPYHKSCYKE	CagCkkkiadrelvrraldkvwHpeCfrCaeCqkeLeegdfyekdgklyCkkdylk	33.4	4.7e-08
GmLIM3	pfam	DA1-like	307..526	GLHMKIEQQVPMLLVERQALNEAMEGEKNGHHHLPETRGLCLSEEQTVPTILRRPRIGAGYQLIDMITEPFRLVRRCEVTAILVLYGLPRLLTGSILAHEMMHAWLRLKGYGNLRPEVEEGICQVLAHMWLESEIIPGTGDEGAsssssssSSSSSSSSPSSSSSSKKGKRSDFEKKLGKYFKHQIESDSSAAYGDGFREGNQAVAKYGLRRTLDHIRLT	glnlkveqeiplllverqaLneaeeeekagvhhlpetrGlclseeqtvtsvekrpkigageklvdmetesqkltrrcevtailvLyGLPrlltgsiLAHElmHaylrLkGyrnLkpevEEGiCQvlaylWleseilssseaaaa.......ssssssksssssssskkgeksqfekklkeffkhqietdespvYGdGfraakaavekygLketlkhirlt	344.7	1.9e-103
GmLIM3	pfam	LIM	158..212	CSGCNAEIGHGRFL-SCMGGYWHPECFCCHACKLPITDYEFSMSGNRRYHKSCYKE	CagCkkkiadrelvrraldkvwHpeCfrCaeCqkeLeegdfyekdgklyCkkdylk	34.1	2.9e-08
GmLIM30	pfam	LIM_bind	339..593	RLTHYMYQQQHR-PEDNNIEFWRKFVAEYFAPNAKKKWCVSMYgsgrqttgvfpqdvwhceICNCKPGRGFEATAEVLPRLFKIKYESGTLEELLYVDMPREYHNSSGQIVLDYAKAIQESVFEQ-LRVVRDGQLRIVFSPDLKICSWEFCARRHEELIPRRLLIPQVSQLGVVAqkyqafTQNATPNLSVPELQNNCnLFVAsAR--------QLAKALEVPLVNDLGYTKRYVRCLQISEVVNSMKDLIDYSRET-RTGPMDSL	rllqfiehlsnfskekndieyWqkfveefFsptgvlrlslkks..................keegkeskqFeittpalPryfktlfesgvkriqlvldglreqvlsngsivvecpkasltytYedgsqvvlegqlrvlfdadlkiewlefettsheeyisrnslekllkqlsesa......dssqspkvskkkskkqq.ifek.sekkqaeepreaikelpssfvnelGipeavmrfLeiaevmssMkdLmefskqnnilsPleaL	226.9	3e-67
GmLIM31	pfam	DA1-like	306..524	GLHMKIEQQVPMLLVERQALNEAMEGEKNGHHHLPETRGLCLSEEQTIPTILRRPRIGAGYQLIDMITEPFRLVRRCEVTAILVLYGLPRLLTGSILAHEMMHAWLRLKGYGNLRPEVEEGICQVLAHMWLESEIIPGTGDEGAssssssSSSSSSSSPSSSSSSKKGKRSDFEKKLGKYFKHQIESDSSAAYGDGFREGNQAVAKYGLRRTLDHIRLT	glnlkveqeiplllverqaLneaeeeekagvhhlpetrGlclseeqtvtsvekrpkigageklvdmetesqkltrrcevtailvLyGLPrlltgsiLAHElmHaylrLkGyrnLkpevEEGiCQvlaylWleseilssseaaaa......ssssssksssssssskkgeksqfekklkeffkhqietdespvYGdGfraakaavekygLketlkhirlt	344.5	2.2e-103
GmLIM31	pfam	LIM	157..211	CAGCNSEIGHGRFL-SCMGGYWHPECFCCHACKLPITDYEFSMSGNRRYHKSCYKE	CagCkkkiadrelvrraldkvwHpeCfrCaeCqkeLeegdfyekdgklyCkkdylk	34.4	2.4e-08
GmLIM32	pfam	LIM_bind	311..571	RLMQYLYHQRQR-PNDNSIAYWRKFVAEYYSPRAKKRWCLSLYsnvghhalgvfpqaamdawqcdMCGSKSGRGFEATYEVLPRLNEIKFGSGVIDELLFLDLPRETRFPSGVMMLEYAKAIQESVYEQ-LRVVREGQLRIIFTQDLKILSWEFCARRHEELLPRRLVAPQVNQLVQVAqkcqstiAESGADGVSQQDLQTNSnMVLT-------AGRQLAKILELQSLNDLGFSKRYVRCLQISEVVNSMKDLIDICSEH-KIGAIESLK	rllqfiehlsnfskekndieyWqkfveefFsptgvlrlslkks......................keegkeskqFeittpalPryfktlfesgvkriqlvldglreqvlsngsivvecpkasltytYedgsqvvlegqlrvlfdadlkiewlefettsheeyisrnslekllkqlsesa.......dssqspkvskkkskkqq.ifeksekkqaeepreaikelpssfvnelGipeavmrfLeiaevmssMkdLmefskqnnilsPleaLe	210.5	3e-62
GmLIM33	pfam	LIM_bind	325..585	RLMQYLYHQRQR-PNDNSIAYWRKFVAEYYSPRAKKRWCLSLYsnvghhalgvfpqasmdawhcdICGSKSGRGFEATYEVLPRLNEIKFGSGVIDELLFLDMPREMRFASGAMMLEYGKAVQESVYEQ-LRVVREGQLRIIFTQDLKILSWEFCARCHEELLPRRLVAPQVNQLVQVAkkcqstiAESGSDGVSQQDIQTNSnMLLTaG--------GQLAKILEMQSLNELGFSKRYVRCLQISEVVNSMKDLIDICADH-KIGAIESLK	rllqfiehlsnfskekndieyWqkfveefFsptgvlrlslkks......................keegkeskqFeittpalPryfktlfesgvkriqlvldglreqvlsngsivvecpkasltytYedgsqvvlegqlrvlfdadlkiewlefettsheeyisrnslekllkqlsesa.......dssqspkvskkkskkqq.ifek.sekkqaeepreaikelpssfvnelGipeavmrfLeiaevmssMkdLmefskqnnilsPleaLe	210.2	3.9e-62
GmLIM33	pfam	TFIIA	136..319	QQSSHQDQNVQQLQQNQQQPQGA--------SSAMSLSASQTGPSMLQMGAQIPGsFIQdpNNMSHLSKKPRMDIKQEDMMQQQVIQQILQRQDSM-----QFQGRNPQLQAFLQQQqQRLRQQQMFQQMPQLHRAHLQQQQQQQQMqlrQQQQQQQQQQQQQQQQQQQQQQQQQQQQQQVMQPssvVKRPYDSSVS	peeaaspqqvlqlpkslkqtlqapaaaapsqqsqapqsasqslpslvipasktlq.fsa..kssaataasfslpikveppiqvgvtlqtasgpqeaelykvqaqgaaqraaqplqqq.qgsaaqssiaalqaqasqqaqalaepqqq...eqqqqqqqqqqqqqqqqqqvqqqqqeqeqqaqqq...gsqvensqtd	33.6	4.9e-08
GmLIM34	pfam	LIM	11..66,110..166	CTACEKKVYWVEQL-TADNKVYHKSCFRCHHCKGTLKLSNYCSFEGVLYCKPHFDQL,CVGCKKTVYPIEKV-AVDGKSYHKSCFRCTHGGCVISPSNYVAHEHRLYCRHHHTQLF	CagCkkkiadrelvrraldkvwHpeCfrCaeCqkeLeegdfyekdgklyCkkdylkk,CagCkkkiadrelvrraldkvwHpeCfrCaeCqkeLeegdfyekdgklyCkkdylkkf	41.2,43.7	1.8e-10,2.9e-11
GmLIM35	pfam	LIM	10..65,109..163	CMACDKTVYLVDKL-TADNRVFHKACFRCHHCKGTLKLSNYNSFEGVLYCKPHFDQL,CAGCQKTVYPTEKV-TVNGTPYHKSCFKCCHGGCVISPSNYIAHEGKLYCKHHHVQ	CagCkkkiadrelvrraldkvwHpeCfrCaeCqkeLeegdfyekdgklyCkkdylkk,CagCkkkiadrelvrraldkvwHpeCfrCaeCqkeLeegdfyekdgklyCkkdylk	41.2,47.7	1.8e-10,1.6e-12
GmLIM36	pfam	DA1-like	271..473	LNMKLDQQIPLLLVERQALNEAREGEKNGHYHMPETRGLCLSEE--LSTFSRRPRLG---TAMDMRAQPYRPTTRCDVTAILVLYGLPRLLTGSILAHEMMHAWLRLKGYRTLSQDVEEGICQVLAHMWLESELSSASGS----NFVSASSSSASHTSRKGKRPQFERKLGEFFKHQIESDISPVYGDGFRAGQKAVRKYGLQRTLHHIRMT	lnlkveqeiplllverqaLneaeeeekagvhhlpetrGlclseeqtvtsvekrpkigageklvdmetesqkltrrcevtailvLyGLPrlltgsiLAHElmHaylrLkGyrnLkpevEEGiCQvlaylWleseilssseaaaassssssksssssssskkgeksqfekklkeffkhqietdespvYGdGfraakaavekygLketlkhirlt	313.3	7.6e-94
GmLIM36	pfam	LIM	121..175	CAGCYTEIGFGRYL-NCLNAFWHPECFRCRACNLPISDYEFSTSGNYPYHKSCYKE	CagCkkkiadrelvrraldkvwHpeCfrCaeCqkeLeegdfyekdgklyCkkdylk	33.8	3.6e-08
GmLIM37	pfam	LIM	10..66,108..164	CKACEKTVYPVDQL-SADGTAYHKACFRCSHCKGTLKLSNYSSMEGVLYCKPHYEQLF,CATCGKTAYPLEKV-TVEGQAYHKSCFKCSHGGCPITPSNYAALEGILYCKHHFSQLF	CagCkkkiadrelvrraldkvwHpeCfrCaeCqkeLeegdfyekdgklyCkkdylkkf,CagCkkkiadrelvrraldkvwHpeCfrCaeCqkeLeegdfyekdgklyCkkdylkkf	49.0,43.6	6.7e-13,3.1e-11
GmLIM38	pfam	DA1-like	294..504	GMNMKIDQQVPMLLVGREALNEAIVGEKNGFHHLPETRGLCLSEEQTVTSVYRWPKIG-GHRLIGMRSQAQRLPRKCEVTAILVLYGLPRLLTGAILAHELMHAWLRLKGYQNLSPEVEEGICQVLSYMWLDAEVMSCARTMSSTSAAA-SSSSYSSSSKKGVKSHVENKLGEFFMNQIANDSSPAYGGGFRAANEAVNKYGLRCTLEHIRLT	glnlkveqeiplllverqaLneaeeeekagvhhlpetrGlclseeqtvtsvekrpkigageklvdmetesqkltrrcevtailvLyGLPrlltgsiLAHElmHaylrLkGyrnLkpevEEGiCQvlaylWleseilssseaaaassssssksssssssskkgeksqfekklkeffkhqietdespvYGdGfraakaavekygLketlkhirlt	322.4	1.3e-96
GmLIM38	pfam	LIM	145..199	CGGCNQEILYGNCL-GVGHNYFHPDCFRCHSCRYPITEREFSLSGKHPYHKTCFKE	CagCkkkiadrelvrraldkvwHpeCfrCaeCqkeLeegdfyekdgklyCkkdylk	31.5	1.9e-07
GmLIM39	pfam	LIM	10..66,106..162	CKACDKTVYVVDML-TLEGIPYHKNCFRCSHCKGYLTMNTYSSMDGVLYCKPHFEQLF,CSVCSKTVYPLEKM-TLEGECYHKNCFRCAHAGCHLTHSSYAALDGVLYCRHHFQQLF	CagCkkkiadrelvrraldkvwHpeCfrCaeCqkeLeegdfyekdgklyCkkdylkkf,CagCkkkiadrelvrraldkvwHpeCfrCaeCqkeLeegdfyekdgklyCkkdylkkf	46.8,39.9	3.2e-12,4.4e-10
GmLIM4	pfam	DA1-like	326..545	GMQMRIDQQVPMLLVEREALNEAIVGEKNGFHHLPETRGLCLSEEQTVTSIHRRPRIG-GHRLIGMRTQPQKLTRKCEVTAILVLYGLPRLLTGAILAHELMHAWLRLHGYRNLTPEVEEGICQVLSYMWLESEVMPSFQNMPStstsagssySSSSSSSSSSSSSSSKKGAKSHVENKLGEFFKNQIANDSSPAYGGGFRAANEAVNKYGLRRTLDHIHW	glnlkveqeiplllverqaLneaeeeekagvhhlpetrGlclseeqtvtsvekrpkigageklvdmetesqkltrrcevtailvLyGLPrlltgsiLAHElmHaylrLkGyrnLkpevEEGiCQvlaylWleseilssseaaaa.........ssssssksssssssskkgeksqfekklkeffkhqietdespvYGdGfraakaavekygLketlkhirl	336.1	8.1e-101
GmLIM4	pfam	LIM	177..231	CGGCNQEIMYGNCL-GCMDTYFHPNCFRCHSCGYPITEREFSLSGKHPYHKSCFKE	CagCkkkiadrelvrraldkvwHpeCfrCaeCqkeLeegdfyekdgklyCkkdylk	33.3	5.2e-08
GmLIM40	pfam	LIM	11..49	CKACEKAVYLVDQL-TADNKIYHKSCFRCYHCKGTLKNNP	CagCkkkiadrelvrraldkvwHpeCfrCaeCqkeLeegd	34.4	2.4e-08
GmLIM41	pfam	LIM	10..65,109..163	CMACDKTVYLVDKL-TADNRVFHKACFRCHHCKGTLKLSNYNSFEGVLYCKPHFDQL,CAGCQKTVYPTEKV-TVNGTPYHKSCFKCCHGGCVISPSNYIAHEGKLYCKHHHVQ	CagCkkkiadrelvrraldkvwHpeCfrCaeCqkeLeegdfyekdgklyCkkdylkk,CagCkkkiadrelvrraldkvwHpeCfrCaeCqkeLeegdfyekdgklyCkkdylk	41.2,47.7	1.8e-10,1.6e-12
GmLIM42	pfam	LIM_bind	203..426	QQQqqrPNDNSIAYWRKFVAEYYSPRAKKRWCLSLYsnvghhalgvfpqaamdawqcdICGSKSGRGFEATYEVLPRLNEIKLGSGVIDELLFLDLPRETRFPSGAMMLEYAKAVQESVYEP-LRVVREGQLRIIFTQDLK-----FCARRHEELLPRRLVAPQVNQLIQVAqkcqstiAESGADWVSQQDLQTNSnMVLTaG--------RQLAKILELQSLNDLGFSKRYVRCLQV	nfs...kekndieyWqkfveefFsptgvlrlslkks......................keegkeskqFeittpalPryfktlfesgvkriqlvldglreqvlsngsivvecpkasltytYedgsqvvlegqlrvlfdadlkiewlefettsheeyisrnslekllkqlsesa.......dssqspkvskkkskkqq.ifek.sekkqaeepreaikelpssfvnelGipeavmrfLei	147.6	5e-43
GmLIM5	pfam	LIM	10..60	CKACGKTVYPVDQL-----SAYHKACFKCSHCEGTLKLSNYSSMESVLYCKPHNEQ	CagCkkkiadrelvrraldkvwHpeCfrCaeCqkeLeegdfyekdgklyCkkdylk	33.3	5.1e-08
GmLIM6	pfam	LIM	10..66,104..160	CTACDKTVYVVDLL-TLEGITYHKNCFKCSHCKGCLTMSTYSSMDGILYCKTHFEQLF,CSVCTKTVYPLEKM-TLEGECFHKTCFRCAHAGCPLTHSNYAALDGVLYCRVHFAQLF	CagCkkkiadrelvrraldkvwHpeCfrCaeCqkeLeegdfyekdgklyCkkdylkkf,CagCkkkiadrelvrraldkvwHpeCfrCaeCqkeLeegdfyekdgklyCkkdylkkf	42.5,38.6	7e-11,1.1e-09
GmLIM7	pfam	LIM	10..65,109..163	CMACDKTVYLVDKL-TADNRVYHKACFRCHHCKGTLKLSNYNSFEGVLYCRPHFDQL,CAGCQKTVYPTEKV-TVNGTPYHKSCFKCTHGGCVISPSNYIAHEGKLYCKHHHIQ	CagCkkkiadrelvrraldkvwHpeCfrCaeCqkeLeegdfyekdgklyCkkdylkk,CagCkkkiadrelvrraldkvwHpeCfrCaeCqkeLeegdfyekdgklyCkkdylk	41.5,49.2	1.4e-10,5.5e-13
GmLIM8	pfam	LIM	12..67,111..167	CKACEKTVYLVDQL-TADNKIYHKSCFRCYHCKGTLKLSNYCSFEGVLYCKPHFDQL,CVACKKTVYPIEKV-AVDGTSYHKACFRCTHGGCVISPSNYVAHEHRLYCRHHHTQLF	CagCkkkiadrelvrraldkvwHpeCfrCaeCqkeLeegdfyekdgklyCkkdylkk,CagCkkkiadrelvrraldkvwHpeCfrCaeCqkeLeegdfyekdgklyCkkdylkkf	40.2,40.7	3.7e-10,2.6e-10
GmLIM9	pfam	LIM_bind	338..592	RLTHYMYQQQHR-PEDNNIDFWRKFVAEYFAPNAKKKWCVSMYgsgrqttgvfpqdvwhceICNRKPGRGFEATVEVLPRLFKIKYESGTLEELLYVDMPREYHNSSGQIVLDYAKAIQESVFEQ-LRVVRDGQLRIVFSPDLKICSWEFCARRHEELIPRRLLIPQVSQLGTVAqkyqsfTQNATPNVSVPELQNNCnMFVAsAR--------QLAKALEVPLVNDLGYTKRYVRCLQISEVVNSMKDLIDYSRET-GTGPMESL	rllqfiehlsnfskekndieyWqkfveefFsptgvlrlslkks..................keegkeskqFeittpalPryfktlfesgvkriqlvldglreqvlsngsivvecpkasltytYedgsqvvlegqlrvlfdadlkiewlefettsheeyisrnslekllkqlsesa......dssqspkvskkkskkqq.ifek.sekkqaeepreaikelpssfvnelGipeavmrfLeiaevmssMkdLmefskqnnilsPleaL	232.4	6.2e-69
PvLIM1	pfam	DA1-like	265..464	LNMKLDQQIPLLLVERQALNEAREGDKNGHYHMPETRGLCLSEE--LSTFSRRPRFGSGNGAMDMRAQPYRMTPHCDVTAILILYGLPRLLTGSILAHEMMHAWLRLKGYRTLSQDVEEGICQVLAHMWLESELTS----------ASASSSSASHSSKKGKRPQFERKLGEFFKHQIESDISPVYGDGFRAGQKAVRKYGLQKTLHHIRMT	lnlkveqeiplllverqaLneaeeeekagvhhlpetrGlclseeqtvtsvekrpkigageklvdmetesqkltrrcevtailvLyGLPrlltgsiLAHElmHaylrLkGyrnLkpevEEGiCQvlaylWleseilssseaaaassssssksssssssskkgeksqfekklkeffkhqietdespvYGdGfraakaavekygLketlkhirlt	315.9	1.3e-94
PvLIM1	pfam	LIM	115..169	CAGCYIEIGYGRYL-NCLNAFWHPECFRCRACNLPISDYEFSTSGNYPYHKSCYKE	CagCkkkiadrelvrraldkvwHpeCfrCaeCqkeLeegdfyekdgklyCkkdylk	32.6	8.8e-08
PvLIM10	pfam	LIM_bind	311..562	RLMQYLYHQRQR-PNDNSIAYWRKFVAEYYSPRAKKRWCLSLYnnvghhalgvfpqaatdawqcdICGCKSGRGFEATYEVLPRLDEIKFGGGVIDELLFLDLPREIRFSSGAMMLEYAKAVQESVYEQ-LRVVREGQLRIIFTQDLKILSWEFCARRHEELLPRRLVAPPVNQLVQVAqkcqstiAESGADGVSQQDLQANSnMVL-------TAGRQLAKILELQSLNDLGFSKRYVRCLQISEVVNSMKDLIDICAEH	rllqfiehlsnfskekndieyWqkfveefFsptgvlrlslkks......................keegkeskqFeittpalPryfktlfesgvkriqlvldglreqvlsngsivvecpkasltytYedgsqvvlegqlrvlfdadlkiewlefettsheeyisrnslekllkqlsesa.......dssqspkvskkkskkqq.ifeksekkqaeepreaikelpssfvnelGipeavmrfLeiaevmssMkdLmefskqn	198.5	1.4e-58
PvLIM11	pfam	LIM	11..65,110..166	CMACDKTVYLVDKL-TADGRVYHKACFRCHHCRNTLKLSNYCSFEGVLYCRPHYDQ,CVCCKKTVYPTERV-TINGTPYHKSCFKCTYGGCTISSSNFITHEGKLYCKHHHIQLF	CagCkkkiadrelvrraldkvwHpeCfrCaeCqkeLeegdfyekdgklyCkkdylk,CagCkkkiadrelvrraldkvwHpeCfrCaeCqkeLeegdfyekdgklyCkkdylkkf	40.5,42.7	2.9e-10,6e-11
PvLIM12	pfam	LIM	10..66,106..162	CKACDKTVYVVDLL-TLEGTPYHKNCFRCSHCKGCLTMSTYSSMDGVLYCKPHFEQLF,CSVCSKTVYPLEKM-TLEGECYHKNCFRCAHAGCHLTHSSYAALDGVLYCRHHFQQLF	CagCkkkiadrelvrraldkvwHpeCfrCaeCqkeLeegdfyekdgklyCkkdylkkf,CagCkkkiadrelvrraldkvwHpeCfrCaeCqkeLeegdfyekdgklyCkkdylkkf	46.2,40.0	4.7e-12,4.1e-10
PvLIM13	pfam	DA1-like	323..533	GMQMRIDQQIPMLLVEREALNEAIVGEKNGFLHLPETRGLCLSEEQTVTSIHRRPRIG-GHRLIGMRTQPQKLTRKCEVTAILVLYGLPRLLTGAILAHELMHGWLRLKGYRNLNPEVEEGICQVLSYMWLESEVMPSFQSMPSTSTASASSSSSSSSSKKGAKSHVENKLGEFFKNQIANDSSPAYGGGFRAANEAVNKYGLRRTLDHIHL	glnlkveqeiplllverqaLneaeeeekagvhhlpetrGlclseeqtvtsvekrpkigageklvdmetesqkltrrcevtailvLyGLPrlltgsiLAHElmHaylrLkGyrnLkpevEEGiCQvlaylWleseilssseaaaassssssksssssssskkgeksqfekklkeffkhqietdespvYGdGfraakaavekygLketlkhirl	334.2	3.1e-100
PvLIM13	pfam	LIM	174..228	CGGCNQEIMYGNCL-GCMDTYFHPNCFRCHSCGYPITEREFSLSGKHPYHKSCFKE	CagCkkkiadrelvrraldkvwHpeCfrCaeCqkeLeegdfyekdgklyCkkdylk	33.1	6e-08
PvLIM14	pfam	LIM	10..65,109..163	CMACDKTVYLVDKL-TADNRVFHKACFRCHHCKGTLKLSNYNSFEGVLYCKPHFDQL,CAGCQKTVYPTEKV-TVNGTPYHKSCFKCTHGGCVISPSNYIAHDGKLYCKHHHIQ	CagCkkkiadrelvrraldkvwHpeCfrCaeCqkeLeegdfyekdgklyCkkdylkk,CagCkkkiadrelvrraldkvwHpeCfrCaeCqkeLeegdfyekdgklyCkkdylk	41.2,50.0	1.8e-10,3.2e-13
PvLIM15	pfam	LIM_bind	341..595	RLTHYMYQQQHR-PEDNNIEFWRKFVAEYFAPNAKKKWCVSMYgsgrqttgvslqdvwhceICNRKPGRGFEATVEVLPRLFKIKYESGTLEELLYVDMPREYHNTSGQIVLDYAKAIQESVFEQ-LRVVRDGQLRIVFSPDLKICSWEFCARRHEELIPRRLLIPQVSQLGAVAqkyqafTQNATPNISVPELQNNCnMFVAsAR--------QLAKALEVPLVNDLGYTKRYVRCLQISEVVNSMKDLIDYSRET-RTGPMDSL	rllqfiehlsnfskekndieyWqkfveefFsptgvlrlslkks..................keegkeskqFeittpalPryfktlfesgvkriqlvldglreqvlsngsivvecpkasltytYedgsqvvlegqlrvlfdadlkiewlefettsheeyisrnslekllkqlsesa......dssqspkvskkkskkqq.ifek.sekkqaeepreaikelpssfvnelGipeavmrfLeiaevmssMkdLmefskqnnilsPleaL	229.5	5e-68
PvLIM16	pfam	LIM	11..66,110..166	CKACEKTVYLVDQL-TADNKIYHKSCFRCYHCKGTLKLSNYCSFEGVLYCKPHFDQL,CVACKKTVYPIEKV-AVDGTSYHKACFRCTHGGCVISPSNYVAHEHRLYCRHHHTQLF	CagCkkkiadrelvrraldkvwHpeCfrCaeCqkeLeegdfyekdgklyCkkdylkk,CagCkkkiadrelvrraldkvwHpeCfrCaeCqkeLeegdfyekdgklyCkkdylkkf	40.2,40.7	3.7e-10,2.5e-10
PvLIM17	pfam	LIM	10..66,105..161	CKACDKTVYVVDLL-TLEGIPYHKNCFKCSHCKGYLTMCTYSSMDGVLYCKPHFEQLF,CAVCSKTVYPLEKV-SLEGECYHKTCFRCAHAGCPLTHSNYAALDGVVYCRVHFAQLF	CagCkkkiadrelvrraldkvwHpeCfrCaeCqkeLeegdfyekdgklyCkkdylkkf,CagCkkkiadrelvrraldkvwHpeCfrCaeCqkeLeegdfyekdgklyCkkdylkkf	41.8,39.7	1.2e-10,5.2e-10
PvLIM2	pfam	LIM	10..65,109..163	CMACDKTVYLVDKL-TADNRVFHKACFRCHHCKGTLKLSNYNSFEGVLYCRPHFDQL,CAGCQKTVYPTEKV-TVNGTPYHKSCFKCCHGGCVISPSNYIAHEGKLYCKHHHIQ	CagCkkkiadrelvrraldkvwHpeCfrCaeCqkeLeegdfyekdgklyCkkdylkk,CagCkkkiadrelvrraldkvwHpeCfrCaeCqkeLeegdfyekdgklyCkkdylk	40.8,47.8	2.4e-10,1.6e-12
PvLIM3	pfam	LIM_bind	337..590	RLTHYMYQQQHR-PEDNNIEFWRKFVAEYFAPNAKKKWCVSMYgssrqtgvfpqdvwhceICNRKPGRGFEATAEVLPRLFKIKYESGTLEELLYVDMPREYHNSSGQIVLDYAKAIQESVFEQ-LRVVRDGQLRIVFSPDLKICSWEFCARRHEELIPRRLLIPQISQLGAVAqkyqaiTQNATPNLSVPELQSNCnMFVAsAR--------QLAKALEVPLVNDLGYTKRYVRCLQISEVVNSMKDLIDYSRET-RTGPMDSL	rllqfiehlsnfskekndieyWqkfveefFsptgvlrlslkks.................keegkeskqFeittpalPryfktlfesgvkriqlvldglreqvlsngsivvecpkasltytYedgsqvvlegqlrvlfdadlkiewlefettsheeyisrnslekllkqlsesa......dssqspkvskkkskkqq.ifek.sekkqaeepreaikelpssfvnelGipeavmrfLeiaevmssMkdLmefskqnnilsPleaL	228.5	1e-67
PvLIM4	pfam	DA1-like	295..506	GMNMRIDQQIPMLLVERQALNDAIVGEKNGFHHLPETRGLCLSEEQTVTSVLRRPRIG-GHRLIGMRSQPQKLLRKCEVTAILVLYGLPRLLTGAILAHELMHGWLRLKGYQNLSPEVEEGICQVLSYMWLESEVMSCARTMPSTSSASSSSSSSSHSSKKGAKSHVERKLGEFFMNQIANDSSPAYGGGFRAANGAVNKYGLRCTLEHIRLT	glnlkveqeiplllverqaLneaeeeekagvhhlpetrGlclseeqtvtsvekrpkigageklvdmetesqkltrrcevtailvLyGLPrlltgsiLAHElmHaylrLkGyrnLkpevEEGiCQvlaylWleseilssseaaaassssssksssssssskkgeksqfekklkeffkhqietdespvYGdGfraakaavekygLketlkhirlt	331.7	1.8e-99
PvLIM4	pfam	LIM	147..200	CGGCNQEIYGDCLG--VGHSYFHPDCFQCHSCRYPITEREFSLSGKHPYHKSCFKE	CagCkkkiadrelvrraldkvwHpeCfrCaeCqkeLeegdfyekdgklyCkkdylk	32.9	7e-08
PvLIM5	pfam	LIM	10..66,108..164	CKACEKTVYPVDQL-SADGTAYHKACFRCSHCKGTLKLSNYSSMEGVLYCKPHYEQLF,CATCGKTAYPLEKV-TVEGQAYHKSCFKCSHGGCPITPSNYAALEGILYCKHHFSQLF	CagCkkkiadrelvrraldkvwHpeCfrCaeCqkeLeegdfyekdgklyCkkdylkkf,CagCkkkiadrelvrraldkvwHpeCfrCaeCqkeLeegdfyekdgklyCkkdylkkf	49.0,43.7	6.4e-13,3e-11
PvLIM6	pfam	DA1-like	338..553	GLNMKLEQQIPMLLVERQALNEAMEGEKNGHHHLPETRGLCLSEEQTVTTISRRPKIGAGYQVIDMITEPYKLIRRCEVTAILVLYGLPRLLTGSILAHEMMHAWLRFKGYPNLSPEVEEGICQVLAHMWLDSELYTGSGNGGAsssSSSSSSSPSSSSASSKKGKRSDFEKKLGEFFKHQIESDTSSAYGDGFRSGNQAMLKYGLKSTLDHIHMT	glnlkveqeiplllverqaLneaeeeekagvhhlpetrGlclseeqtvtsvekrpkigageklvdmetesqkltrrcevtailvLyGLPrlltgsiLAHElmHaylrLkGyrnLkpevEEGiCQvlaylWleseilssseaaaa...ssssssksssssssskkgeksqfekklkeffkhqietdespvYGdGfraakaavekygLketlkhirlt	348	1.8e-104
PvLIM6	pfam	LIM	189..244	CAGCKTEIGQGRFL-SCMGGVWHPECFCCHSCRLPITDYEFSMSSNRPYHKSCYREK	CagCkkkiadrelvrraldkvwHpeCfrCaeCqkeLeegdfyekdgklyCkkdylkk	39	8.7e-10
PvLIM7	pfam	LIM	11..66,110..166	CTACEKKVYWVEQL-TADNKLYHKSCFRCHHCKGTLKLGNYCSFEGVLYCKPHFDQL,CVVCKKTVYPIEKV-AVDGKSYHKSCFRCTHGGCVISPSNYVAHEHRLYCRHHHTQLF	CagCkkkiadrelvrraldkvwHpeCfrCaeCqkeLeegdfyekdgklyCkkdylkk,CagCkkkiadrelvrraldkvwHpeCfrCaeCqkeLeegdfyekdgklyCkkdylkkf	41.9,41.3	1e-10,1.7e-10
PvLIM8	pfam	DA1-like	307..524	GLHMKIEQQIPMLLVERQALNEAMEGEKNGHHHLPETRGLCLSEEQTIPTILRRPRIGAGYQLIDMITEPFRLIRRCEVTAILVLYGLPRLLTGSILAHEMMHAWLRLKGYGNLKPEVEEGICQVLAHMWVESEIYSSTGNEGAsssssSSSSSSSSPSSSSSSKKGKRSDFEKKLGEYFKHQIESDSSSAYGDGFREGNQAVLKYGLKRTLDHIRMT	glnlkveqeiplllverqaLneaeeeekagvhhlpetrGlclseeqtvtsvekrpkigageklvdmetesqkltrrcevtailvLyGLPrlltgsiLAHElmHaylrLkGyrnLkpevEEGiCQvlaylWleseilssseaaaa.....ssssssksssssssskkgeksqfekklkeffkhqietdespvYGdGfraakaavekygLketlkhirlt	347.2	3.4e-104
PvLIM8	pfam	LIM	158..212	CAGCNAEIGSGRFL-SCMGGYWHPECFCCHACKLPITDYEFSMSGNRRYHKSCYKE	CagCkkkiadrelvrraldkvwHpeCfrCaeCqkeLeegdfyekdgklyCkkdylk	35.6	1e-08
PvLIM9	pfam	LIM_bind	310..570	RLMQYLYHQRQR-PNDNSIAYWRKFVAEYYSPRAKKRWCLSLYnnvghhalgvfpqaatdawqcdICGCKSGRGFEATYEVLPRLNEIKFGGGVIDELLFLDLPREIRFSSGAMMLEYAKAVQESVYEQ-LRVVREGQLRIIFTQDLKILSWEFCARRHEELLPRRLVAPPVNQLVHVAqkcqstiAESGADGVSQQDLQANSnMVL-------TAGRQLAKILELQSLNDLGFSKRYVRCLQISEVVNSMKDLIDICAEH-RVGAIECLK	rllqfiehlsnfskekndieyWqkfveefFsptgvlrlslkks......................keegkeskqFeittpalPryfktlfesgvkriqlvldglreqvlsngsivvecpkasltytYedgsqvvlegqlrvlfdadlkiewlefettsheeyisrnslekllkqlsesa.......dssqspkvskkkskkqq.ifeksekkqaeepreaikelpssfvnelGipeavmrfLeiaevmssMkdLmefskqnnilsPleaLe	203.9	3.3e-60
SlLim1	pfam	LIM	10..47,63..119	CSACDKTVYFVDLL-SADGVTYHKSCFKCSHCKGTLVTR,CAACDKTVYPLEKV-TMEGESFHKSCFKCAHGGCALTHATYASLDGNLYCKHHFAQLF	CagCkkkiadrelvrraldkvwHpeCfrCaeCqkeLeeg,CagCkkkiadrelvrraldkvwHpeCfrCaeCqkeLeegdfyekdgklyCkkdylkkf	33.6,48.1	4.1e-08,1.2e-12
SlLim10	pfam	LIM_bind	322..577	RLTHYMYQQQHR-PEDNNIEFWRKFVAEYFAPNAKKKWCVSMYgsgrqttgvfpqdvwhceICSRKPGRGFEATAEVLPRLFKIKYESGTLEELLYVDMPREYQNSSGQIVLDYAKAIQESVFEQ-LRVVRDGQLRLVFSQpDLKIVSWEFCARRHEELIPRRLLIPQVNQLGAAAqkyqaaTQNASSSASVSELQNNCnMFVAsAR--------QLAKALEVPLVNDLGYTKRYVRCLQISEVVNSMKDLIDYSRET-GTGPMESL	rllqfiehlsnfskekndieyWqkfveefFsptgvlrlslkks..................keegkeskqFeittpalPryfktlfesgvkriqlvldglreqvlsngsivvecpkasltytYedgsqvvlegqlrvlfda.dlkiewlefettsheeyisrnslekllkqlsesa......dssqspkvskkkskkqq.ifek.sekkqaeepreaikelpssfvnelGipeavmrfLeiaevmssMkdLmefskqnnilsPleaL	226.7	3.6e-67
SlLim11	pfam	LIM_bind	319..574	RLTHYIYQQQHR-PEDNNIEFWRKFVAEYFAPNAKKKWCVSMYgsgrqttgvfpqdvwhceICSRKPGRGFEATAEVLPRLFKIKYESGTLEELLYVDMPREYQNSSGQIVLDYAKAIQESVFEQ-LRVVRDGQLRLVFSQpDLKIVSWEFCARRHEELIPRRLLIPQVTQLGAAAqkyqaaTQNASSSASVSELQNNCnMFVAsAR--------QLAKALEVPLVNDLGYTKRYVRCLQISEVVNSMKDLIDYSRET-GTGPMESL	rllqfiehlsnfskekndieyWqkfveefFsptgvlrlslkks..................keegkeskqFeittpalPryfktlfesgvkriqlvldglreqvlsngsivvecpkasltytYedgsqvvlegqlrvlfda.dlkiewlefettsheeyisrnslekllkqlsesa......dssqspkvskkkskkqq.ifek.sekkqaeepreaikelpssfvnelGipeavmrfLeiaevmssMkdLmefskqnnilsPleaL	226.2	4.9e-67
SlLim12	pfam	LIM	11..66,143..199	CKACEKTVYLVDQL-TADNKVYHKACFRCHHCKGTLKLSNYNSFEGVLYCRPHFDQL,CVACKKTVYPLEKV-AVDGTSYHRPCFKCSHGGCVISPSNYVAHEHRLYCRHHHTQLF	CagCkkkiadrelvrraldkvwHpeCfrCaeCqkeLeegdfyekdgklyCkkdylkk,CagCkkkiadrelvrraldkvwHpeCfrCaeCqkeLeegdfyekdgklyCkkdylkkf	41.9,40.0	1.1e-10,4.2e-10
SlLim13	pfam	LIM	10..57,63..119	CKACDKTVYAAEVI-SAGGVNYHNTCFRCSHCNGRLANRS-PSKLSSLFC,CASCKKTVYPLEKV-TVDGEFYHQSCFKCAHGGCKLTTSSYAALDGLVYCKPHFSQLF	CagCkkkiadrelvrraldkvwHpeCfrCaeCqkeLeegdfyekdgklyC,CagCkkkiadrelvrraldkvwHpeCfrCaeCqkeLeegdfyekdgklyCkkdylkkf	36.8,47.1	4.3e-09,2.6e-12
SlLim14	pfam	LIM	10..64,104..160	CKVCEKTVYIAEMI-STSGVAYHNTCFRCNHCNGRLALSTYSTLDGVLYCKPHFEQ,CAACKKTVYPLEKV-TVDGEMYHKICFRCVHGGCKLTTSSYAAFDGGLYCKPHFSQLF	CagCkkkiadrelvrraldkvwHpeCfrCaeCqkeLeegdfyekdgklyCkkdylk,CagCkkkiadrelvrraldkvwHpeCfrCaeCqkeLeegdfyekdgklyCkkdylkkf	41.3,44.9	1.6e-10,1.2e-11
SlLim15	pfam	LIM	61..117	CAACTKTVYPLEKV-TMEGESFHKSCFKCAHGGCPLTHATYASLDGILYCKHHFAQLF	CagCkkkiadrelvrraldkvwHpeCfrCaeCqkeLeegdfyekdgklyCkkdylkkf	47.1	2.5e-12
SlLim16	pfam	LIM_bind	285..539	RLKLYMYRKQQR-PRDNNLEFWVNLVAEFFAPNGKERVCFSSNecreligcifpkdkwccgICNVRPTAGFETSAEVLPRLWKNKYDTGMLDELLYMDKPEERYTLCGHIVLNYPKVTEHTVYETG-RVVREGRLRIVFSSDLKIRVWELCCSAHEIYVGRKSVAPQVHQLKEATqkyqvFAESSSRISPEEFQRT------TNELAPTVRELARTLDKSLINDLGYPKRHVRCLQISEIVSSMKDLMDYS-KKYRVGPREAMD	rllqfiehlsnfskekndieyWqkfveefFsptgvlrlslkks..................keegkeskqFeittpalPryfktlfesgvkriqlvldglreqvlsngsivvecpkasltytYedgsqvvlegqlrvlfdadlkiewlefettsheeyisrnslekllkqlsesa.....dssqspkvskkkskkqqifeksekkqaeepreaikelpssfvnelGipeavmrfLeiaevmssMkdLmefskqnnilsPleaLe	199.4	7.7e-59
SlLim17	pfam	LIM	10..65,110..166	CNACDKTVYLVDRL-AADNRVYHKACFRCYHCKSTLKLSNFNSFDGVIYCRPHFDQL,CVCCTKTVYPIEKV-TVNGAAYHKACFKCSHGGCTISPSNYIAHEGTLYCKHHHIQLF	CagCkkkiadrelvrraldkvwHpeCfrCaeCqkeLeegdfyekdgklyCkkdylkk,CagCkkkiadrelvrraldkvwHpeCfrCaeCqkeLeegdfyekdgklyCkkdylkkf	45.1,40.4	1.1e-11,3.2e-10
SlLim18	pfam	LIM	10..65,107..161	CMACEKTVYLVDKL-TADNRVFHKACFRCHHCKGTLKLSNYNSFEGVLYCRPHFDQL,CFGCKNTVYPTEKV-SVNGTPYHKSCFKCSHGGCVISPSNYIAHEGRLYCKHHHVQ	CagCkkkiadrelvrraldkvwHpeCfrCaeCqkeLeegdfyekdgklyCkkdylkk,CagCkkkiadrelvrraldkvwHpeCfrCaeCqkeLeegdfyekdgklyCkkdylk	40.4,45.8	3.2e-10,6.4e-12
SlLim2	pfam	LIM_bind	253..508	RLMQYLYHQRQR-PSDNSIAYWRKFVAEYYSPRAKKRWCLSLYenvghhslgvfpqstmdawhcdICGSKSGRGFEATFEVLPRLNEIKFSSGVIDELLFLDFPRECRFPSGLMMLEYAKAVQESVYEQ-LRVVREGRLRIIFTSDLKILSWEFCARRHEELLPRRLVAPQVNQLVQVAqkcqstlTETGPDGVSQEDLQANS------NMVVTSGRQLAKSLELQSLNDLGFSKRYVRCLQIAEVVNSMKDLMDFCSEHK-AGS	rllqfiehlsnfskekndieyWqkfveefFsptgvlrlslkks......................keegkeskqFeittpalPryfktlfesgvkriqlvldglreqvlsngsivvecpkasltytYedgsqvvlegqlrvlfdadlkiewlefettsheeyisrnslekllkqlsesa.......dssqspkvskkkskkqqifeksekkqaeepreaikelpssfvnelGipeavmrfLeiaevmssMkdLmefskqnnilsP	214.6	1.7e-63
SlLim3	pfam	DA1-like	336..544	GMNMKIEQQVPMLLVERQALNEAIEGEKHGFHHMPETRGLCLSEEQTVTSILKRPRMG-GREVVGIRTHPQKLTRKCEVTAILVLFGLPRLLTGAILAHELMHAWLRLKGYRNLSLEVEEGICQVLSYMWLESEVMPGSRDMPSTSTA---SSSSMSSTKKGVKSGVENKLGEFFMHQIAHDTSPAYGGGFRSANEAVNKYGLRCTLDHIRLT	glnlkveqeiplllverqaLneaeeeekagvhhlpetrGlclseeqtvtsvekrpkigageklvdmetesqkltrrcevtailvLyGLPrlltgsiLAHElmHaylrLkGyrnLkpevEEGiCQvlaylWleseilssseaaaassssssksssssssskkgeksqfekklkeffkhqietdespvYGdGfraakaavekygLketlkhirlt	329.6	8e-99
SlLim3	pfam	LIM	187..241	CNGCHGDIGSGNYL-GCMGTFFHPECFLCRACGYPITEHEFSLSGNNTYHKSCFRE	CagCkkkiadrelvrraldkvwHpeCfrCaeCqkeLeegdfyekdgklyCkkdylk	32.5	9.1e-08
SlLim4	pfam	LIM	11..66,109..165	CKACEKTVYLVDQL-KADSRVYHKACFRCNHCKGTLKLGNYNSYEGVLYCRPHFDQL,CVACKKTVYPLEKV-AVDGTSYHRPCFKCSHGGCVISPSNYVAHDHKLYCRHHHTQLF	CagCkkkiadrelvrraldkvwHpeCfrCaeCqkeLeegdfyekdgklyCkkdylkk,CagCkkkiadrelvrraldkvwHpeCfrCaeCqkeLeegdfyekdgklyCkkdylkkf	40.8,41.3	2.4e-10,1.6e-10
SlLim5	pfam	LIM	10..65,110..164	CMACDKTVYLVDKL-TADNRIYHKACFRCHHCKGTLKLGNYNSFEGVLYCRPHFDQL,CFGCKNTVYPTEKV-SVNGTPYHKNCFKCSHGGCVISLSNYIAHEGRLYCKHHHIQ	CagCkkkiadrelvrraldkvwHpeCfrCaeCqkeLeegdfyekdgklyCkkdylkk,CagCkkkiadrelvrraldkvwHpeCfrCaeCqkeLeegdfyekdgklyCkkdylk	41.4,43.0	1.6e-10,5e-11
SlLim6	pfam	DA1-like	274..425	GLNMKVEQKVPLLLVERQALNEAMDGERHGYHHMPETRGLCLSEEQTISTVRTSSDIhffslfmileteklnifysngkrklllttncqiqrrpriGAGNRVMDMRTEPYKLTRRCEVTAILILYGLPRLLTGSILAHEMMHAWLRLRGARS	glnlkveqeiplllverqaLneaeeeekagvhhlpetrGlclseeqtvtsvekrpki.......................................gageklvdmetesqkltrrcevtailvLyGLPrlltgsiLAHElmHaylrLkGyrn	177.5	2.8e-52
SlLim6	pfam	LIM	125..179	CAGCSTEIGHGRFL-SCMGAVWHPECFRCHACNQPISDYEFSMSGNYPYHKTCYKE	CagCkkkiadrelvrraldkvwHpeCfrCaeCqkeLeegdfyekdgklyCkkdylk	38.4	1.3e-09
SlLim7	pfam	LIM	10..66,106..162	CKACDKTVYFVDLL-SADGATFHKSCFKCSHCKGTLVMSNYSSMDGVLYCKPHFEQLF,CAACSKTVYPLEKVI-LEGEAFHKSCFKCAHGGCALTHATYAALDGVLYCKHHFAQLF	CagCkkkiadrelvrraldkvwHpeCfrCaeCqkeLeegdfyekdgklyCkkdylkkf,CagCkkkiadrelvrraldkvwHpeCfrCaeCqkeLeegdfyekdgklyCkkdylkkf	48.4,43.1	1e-12,4.5e-11
SlLim8	pfam	LIM	77..132,175..231	CKACEKTVYPVELL-SADGISYHKSCFKCTHCKGTLKLSSYSSMEGVLYCKPHFEQL,CATCGKTAYPLEKV-TVENQSYHKSCFKCSHGGCSLNPSNYAALDGILYCKPHFSQLF	CagCkkkiadrelvrraldkvwHpeCfrCaeCqkeLeegdfyekdgklyCkkdylkk,CagCkkkiadrelvrraldkvwHpeCfrCaeCqkeLeegdfyekdgklyCkkdylkkf	47.6,44.4	1.8e-12,1.7e-11
SlLim9	pfam	DA1-like	290..498	GMNMKIDQQVPMLLVERHALNEAIEGEKHGLHHMPETRGLCLSEEQTVTSILRRPKFG-GRGLIGIRTHPQKLIRRCEVTAILVIYGLPRLLTGAILAHELMHAWLRLKGYRNLTPEVEEGICQVLSHMWLESEVVPGSRNMPSTSTAS--SSSTWSSSKKGGKSQAESKLGEFFMHQIAHDASPAYGGGFRAAYAAVNKYGLRSTLDHIHL	glnlkveqeiplllverqaLneaeeeekagvhhlpetrGlclseeqtvtsvekrpkigageklvdmetesqkltrrcevtailvLyGLPrlltgsiLAHElmHaylrLkGyrnLkpevEEGiCQvlaylWleseilssseaaaassssssksssssssskkgeksqfekklkeffkhqietdespvYGdGfraakaavekygLketlkhirl	331	2.9e-99
SlLim9	pfam	LIM	141..195	CSGCNKDIISGNYL-GCMETFFHPECFLCRACGVPITEYEFSLSGNNTYHKSCFKE	CagCkkkiadrelvrraldkvwHpeCfrCaeCqkeLeegdfyekdgklyCkkdylk	35.2	1.3e-08
VrLIM1	pfam	LIM_bind	372..632	RLTHYMYQQQHR-PEDNNIEFWRKFVAEYFAPNAKKKWCVSMYgsgrqttgvfpqdvwhceICNRKPGRGFEATVEVLPRLFKIKYESGTLEELLYVDMPREYHNSSGQIVLDYAKAIQESVFEQ-LRVVRDGQLRIVFSPDLKICSWEFCARRHEELIPRRLLIPQVAIKYI-LtglftvrsfsaaftV-----------LRSEFiIFCNlNNGMS----HmfvasarQLAKALEVPLVNDLGYTKRYVRCLQISEVVNSMKDLIDYSRET-ETGPMAS	rllqfiehlsnfskekndieyWqkfveefFsptgvlrlslkks..................keegkeskqFeittpalPryfktlfesgvkriqlvldglreqvlsngsivvecpkasltytYedgsqvvlegqlrvlfdadlkiewlefettsheeyisrnslekllkqlsesa..............dssqspkvskkkskkqq.ifek.sekkqaeepr.......eaikelpssfvnelGipeavmrfLeiaevmssMkdLmefskqnnilsPlea	206.7	4.6e-61
VrLIM10	pfam	DA1-like	296..420,418..452	GMQMRIDQQIPMLLVEREALNEAIVGEKNGFLHLPETRGLCLSEEQTVTSIHRRPRIG-GHRLIGMRTQPQKLIRKCEVTAILVLYGLPRLLTGAILAHELMHGWLRLKGYRNLNPEVEEGICQIV,QIVNDSSPAYGGGFRAANEAVNKYGLRRTLDHIHL	glnlkveqeiplllverqaLneaeeeekagvhhlpetrGlclseeqtvtsvekrpkigageklvdmetesqkltrrcevtailvLyGLPrlltgsiLAHElmHaylrLkGyrnLkpevEEGiCQvl,qietdespvYGdGfraakaavekygLketlkhirl	210.8,37.9	1.8e-62,1.4e-09
VrLIM10	pfam	LIM	147..201	CGGCNQEIMYGNCL-GCMDTYFHPNCFRCHSCRYPITEREFSLSGKHPYHKSCFKE	CagCkkkiadrelvrraldkvwHpeCfrCaeCqkeLeegdfyekdgklyCkkdylk	32.7	7.8e-08
VrLIM11	pfam	LIM_bind	233..484	RLTHYMYQQQHR-PEDNNIEFWRKFVAEYFAPNAKKKWCVSMYgsgrqttgvfpqdvwhceICNRKPGRGFEATAEVLPRLFKIKYESGTLEELLYVDMPREYHNSSGQIVLDYAKAIQESVFEQ-LRVVRDGQLRIVFSPDLKICSWEFCARRHEELIPRRLLIPQISQLGAVAqkyqaiTQNATPNLSVPELQSNCnMFVAsAR--------QLAKALEVPLVNDLGYTKRYVRCLQISEVVNSMKDLIDYSRET-RTGPM	rllqfiehlsnfskekndieyWqkfveefFsptgvlrlslkks..................keegkeskqFeittpalPryfktlfesgvkriqlvldglreqvlsngsivvecpkasltytYedgsqvvlegqlrvlfdadlkiewlefettsheeyisrnslekllkqlsesa......dssqspkvskkkskkqq.ifek.sekkqaeepreaikelpssfvnelGipeavmrfLeiaevmssMkdLmefskqnnilsPl	223.8	2.6e-66
VrLIM12	pfam	LIM	10..65,109..163	CMACDKTVYLVDKL-TADNRVFHKACFRCHHCKGTLKLSNYNSFEGVLYCRPHFDQL,CAGCQKTVYPTEKV-TVNGTPYHKSCFKCCHGGCVISPSNYIAHEGKLYCKHHHIQ	CagCkkkiadrelvrraldkvwHpeCfrCaeCqkeLeegdfyekdgklyCkkdylkk,CagCkkkiadrelvrraldkvwHpeCfrCaeCqkeLeegdfyekdgklyCkkdylk	40.8,47.8	2.4e-10,1.6e-12
VrLIM13	pfam	DA1-like	254..459	LNMKLDQQIPLLLVERQALNEAREGDKNGHYHMPETRGLCLSEE--LSTFSRRPRFGAGNGAMDIRAQPYRMAPHCDVTAILILYGLPRLLTGSILAHEMMHAWLRLKGYRTLSQDVEEGICQVLAHMWLESELSSASG----SNFVSASSSSASHTSKKGKRPQFERKLGEFFKHQIESDISPVYGDGFRAGQKAVRKYGLQRTLHHIRMT	lnlkveqeiplllverqaLneaeeeekagvhhlpetrGlclseeqtvtsvekrpkigageklvdmetesqkltrrcevtailvLyGLPrlltgsiLAHElmHaylrLkGyrnLkpevEEGiCQvlaylWleseilssseaaaassssssksssssssskkgeksqfekklkeffkhqietdespvYGdGfraakaavekygLketlkhirlt	318.1	2.6e-95
VrLIM13	pfam	LIM	104..158	CAGCYTEIGYGRYL-NCLNAFWHPECFRCRACNLPISDYEFSTSGNYPYHKSCYKE	CagCkkkiadrelvrraldkvwHpeCfrCaeCqkeLeegdfyekdgklyCkkdylk	33.5	4.5e-08
VrLIM14	pfam	LIM	11..66	CTACEKKVYWVEQL-TADNKVYHKSCFRCHHCKGTLKLGNYCSFEGVLYCKPHFDQL	CagCkkkiadrelvrraldkvwHpeCfrCaeCqkeLeegdfyekdgklyCkkdylkk	43.4	3.6e-11
VrLIM15	pfam	LIM	10..66	CKACDKVVHFVESL-SADGISYHKNCFRCSHCNGLLAISNYCSGDGILYCRVHYEQLF	CagCkkkiadrelvrraldkvwHpeCfrCaeCqkeLeegdfyekdgklyCkkdylkkf	39.9	4.4e-10
VrLIM16	pfam	LIM	2..54,99..155	ACDKTVYLVDKL-TADGRVYHKACFRCHHCRNTLKLSNYCSFEGVLYCRPHYDQ,CVCCKKTVYPTERV-TVNGTPYHKSCFKCTYGGCTISSSNFITHEGKLYCKHHHIQLF	gCkkkiadrelvrraldkvwHpeCfrCaeCqkeLeegdfyekdgklyCkkdylk,CagCkkkiadrelvrraldkvwHpeCfrCaeCqkeLeegdfyekdgklyCkkdylkkf	39.6,43.8	5.8e-10,2.8e-11
VrLIM17	pfam	LIM	10..66,105..161	CNACDKTVYVVDLL-TLEGTPYHKNCFKCSHCKGCLTMSTYSSMDGVLYCKTHFEQLF,CAVCAKTVYPLEKV-TLEGECYHKTCFRCAHGGCPLTHSSYAALDGVLYCRVHFQQLF	CagCkkkiadrelvrraldkvwHpeCfrCaeCqkeLeegdfyekdgklyCkkdylkkf,CagCkkkiadrelvrraldkvwHpeCfrCaeCqkeLeegdfyekdgklyCkkdylkkf	44.2,40.8	2e-11,2.3e-10
VrLIM18	pfam	DA1-like	362..490,489..524	GLNMKLEQQIPMLLVERQALNEAMEGEKNasphGHHHLPETRGLCLSEEQTVTTISRRPRIGAGYRVTDMITEPFKLIRRCEVTAILVLYGLPRLLTGSILAHEMMHAWLRLKGYPNLSPEVEEGICQI,QIESDTSSAYGDGFRSGNKAMLKYGLKSTLDHIHMT	glnlkveqeiplllverqaLneaeeeeka....gvhhlpetrGlclseeqtvtsvekrpkigageklvdmetesqkltrrcevtailvLyGLPrlltgsiLAHElmHaylrLkGyrnLkpevEEGiCQv,qietdespvYGdGfraakaavekygLketlkhirlt	216.5,37.5	3.1e-64,1.9e-09
VrLIM18	pfam	LIM	210..265	CAGCKTEIGHGRFL-SCMGGVWHPECFCCHACRLPITDYEFSMSSNRPYHKSCYREK	CagCkkkiadrelvrraldkvwHpeCfrCaeCqkeLeegdfyekdgklyCkkdylkk	38.1	1.6e-09
VrLIM2	pfam	LIM_bind	147..408	Q-QQQDNSIAYWRKFVAEYYSHRAKKRWCLSLYnnvghhalgvfppaamdawqcdICGSKSGRGFEATYEVLPRLNEIKFGSGVIDELLFLDLPREIRFPSGAMMLEYAKAVQESVYEQ-LRVVREGQLRIIFTQDLKILSWEFCARRHEELIPRRLVAPQVNQLVQVAQKCQS-TIAESGADGV-----SQQDLQTNSNigvvvqmplvirvltagrQLAKILELQSLNDLGFSKRYVRCLQISEVVNSMKDLIDICEEH-KIGAIESLK	nfskekndieyWqkfveefFsptgvlrlslkks......................keegkeskqFeittpalPryfktlfesgvkriqlvldglreqvlsngsivvecpkasltytYedgsqvvlegqlrvlfdadlkiewlefettsheeyisrnslekllkqlsesadssqspkvskkkskkqqifeksekkqaeepr..................eaikelpssfvnelGipeavmrfLeiaevmssMkdLmefskqnnilsPleaLe	196.4	6.2e-58
VrLIM3	pfam	LIM_bind	176..422	RLMQYLYHQRQR-PNDNSIAYWRKFVAEYYSPRARKRWCLSLYnnvghhalgvfpqaatdawqcdICGCKSGRGFEATYEVLPRLNEIKFGGGVIDELLFLDLPREIRFSSGAMMLEYAKAVQESVYEQ-LRVVREGDMKNFFpegwL--HHREIKEIKVERFKcPSGKVNQLVHVAQKCQSTIAESGADGVSQQELQTKSnVVLT-------TGRQLAKMLELQSLNDLGFSKRYVRCLQIAEVVNSMKDLIDICGE	rllqfiehlsnfskekndieyWqkfveefFsptgvlrlslkks......................keegkeskqFeittpalPryfktlfesgvkriqlvldglreqvlsngsivvecpkasltytYedgsqvvlegqlrvlf....dadlkiewlefettshe.eyisrnslekllkqlsesadssqspkvskkkskkqq.ifeksekkqaeepreaikelpssfvnelGipeavmrfLeiaevmssMkdLmefskq	151	4.8e-44
VrLIM4	pfam	MPLKIP	275..326	RGSGRGPNFHGHLSNEKAglGPNRFYQSSMVEDPWNHLEPKIWEAIDGSLHS	rggqgqhrqkqkkkkgqq..dvssYfkpSMLEDPWaeLeqkseaskdqklsn	33.6	3.9e-08
VrLIM5	pfam	DA1-like	265..475	GMNMKIDQQIPMLLVERQALNDAIVGEKNGFHHLPETRGLCLSEEQTVTSVQRRPRIG-GHRLIGMRSQPQKLIRKCEVTAILVLYGLPRLLTGAILAHELMHAWLRLKGYHNLSPEVEEGICQVLSYMWLEAEVMSCSRTMPSTSSAS-SSSSFPHSSKKGAKSHVEHKLGEFFMNQIANDSSPAYGGGFRAANEAVNKYGLRCTLEHIRLT	glnlkveqeiplllverqaLneaeeeekagvhhlpetrGlclseeqtvtsvekrpkigageklvdmetesqkltrrcevtailvLyGLPrlltgsiLAHElmHaylrLkGyrnLkpevEEGiCQvlaylWleseilssseaaaassssssksssssssskkgeksqfekklkeffkhqietdespvYGdGfraakaavekygLketlkhirlt	331.4	2.3e-99
VrLIM5	pfam	LIM	117..170	CGGCNQEIYGDCLG--VGHSYFHPDCFRCHSCRYPITEREFSLSGKHPYHKSCFKE	CagCkkkiadrelvrraldkvwHpeCfrCaeCqkeLeegdfyekdgklyCkkdylk	33.1	6e-08
VrLIM6	pfam	LIM	10..66,108..164	CKACEKTVYPVDQL-SADGTAYHKACFRCSHCKGTLKLSNYSSMEGVLYCKPHYEQLF,CATCGKTAYPLEKV-TVEGQAYHKSCFKCSHGGCPITPSNYAALEGILYCKHHFSQLF	CagCkkkiadrelvrraldkvwHpeCfrCaeCqkeLeegdfyekdgklyCkkdylkkf,CagCkkkiadrelvrraldkvwHpeCfrCaeCqkeLeegdfyekdgklyCkkdylkkf	49.0,43.7	6.3e-13,2.9e-11
VrLIM7	pfam	LIM	10..66	CKACDKTVYVVDLL-TLEGTPYHKNCFRCSHCKGYLTMSTYSSMDGVLYCKPHFEQLF	CagCkkkiadrelvrraldkvwHpeCfrCaeCqkeLeegdfyekdgklyCkkdylkkf	49.7	3.8e-13
VrLIM8	pfam	LIM	11..66,110..166	CKACEKTVYLVDQL-TADNKIYHKSCFRCYHCKGTLKLSNYCSFEGVLYCKPHFDQL,CVACKKTVYPIEKV-AVDGTSYHKACFRCTHGGCVISPSNYVAHEHRLYCRHHHTQLF	CagCkkkiadrelvrraldkvwHpeCfrCaeCqkeLeegdfyekdgklyCkkdylkk,CagCkkkiadrelvrraldkvwHpeCfrCaeCqkeLeegdfyekdgklyCkkdylkkf	40.2,40.7	3.7e-10,2.5e-10
VrLIM9	pfam	LIM	10..65,109..163	CMACDKTVYLVDKL-TADNRVFHKACFRCHHCKGTLKLSNYNSFEGVLYCKPHFDQL,CAGCQKTVYPTEKV-TVNGTPYHKSCFKCTHGGCVISPSNYIAHDGKLYCKHHHIQ	CagCkkkiadrelvrraldkvwHpeCfrCaeCqkeLeegdfyekdgklyCkkdylkk,CagCkkkiadrelvrraldkvwHpeCfrCaeCqkeLeegdfyekdgklyCkkdylk	41.2,50.0	1.8e-10,3.2e-13

[truncated: 2 more sheets: Prot Homology, GO Analysis]
