# Supplementary material for: Genome Wide Identification and Characterization of LIM Domain Associated Gene Superfamily in Common Bean (Phaseolus vulgaris L.)
Source: Int J Genomics. 2025 Dec 10;2025:5584901. doi: 10.1155/ijog/5584901 (PMC12696333; doi:10.1155/ijog/5584901)
Supplement: Supplementary file 3 — Supporting Information 3 Supplementary Dataset 2. [file IJOG-2025-5584901-s001.xlsx]

## Sheet: T1 - Gene Duplication
Table 1a: Duplication parameters for putative paralogs
Paralog 1	Paralog 2	Max Score	Total Score	Query Cover	E value	Per. Ident	Acc. Len	Synteny Similarity Color*
PvLIM15	PvLIM3	2562	2698	1	0	0.8032	2733	Red
PvLIM9	PvLIM10	2933	4196	1	0	0.9824	2703	Red
PvLIM4	PvLIM13	1455	1455	0.99	0	0.8084	1620	Orange
PvLIM8	PvLIM6	1455	1741	1	0	0.8463	1677	Orange
PvLIM2	PvLIM14	755	755	1	0	0.8832	591	Green
PvLIM11	PvLIM17	39.2	77.4	0.62	2e-05	0.9231	681	Blue
PvLIM12	PvLIM17	577	577	0.89	4e-167	0.8269	681	Blue
PvLIM12	PvLIM9	30.1	30.1	0.02	0.011	1	2580	Blue
PvLIM16	PvLIM7	664	695	0.93	0	0.8722	615	Blue
PvLIM17	PvLIM10	28.3	28.3	0.02	0.043	0.9	2703	Blue
PvLIM2	PvLIM17	41	41	0.05	6e-06	0.875	681	Blue
PvLIM5	PvLIM3	29.2	57.6	0.04	0.036	0.9444	2733	Blue
PvLIM5	PvLIM16	32.8	32.8	0.03	0.003	0.95	576	Blue
PvLIM5	PvLIM15	29.2	29.2	0.03	0.036	0.9444	2742	Blue
* Blue signifies less than 50% similarity. Green represents 50-75% similarity. Orange indicates a similarity range of 75-99.999% and red denotes 100% similarity.
Table 1b: Duplication types of paralogs
Paralog 1	Paralog 2	Ks	Ka	Ka/Ks	Mutation Type	Duplication Type
PvLIM9	PvLIM10	0.0935	0.0264	0.28	Purifying	Tandem
PvLIM4	PvLIM13	0.5925	0.1143	0.19	Purifying	Segmental
PvLIM6	PvLIM8	0.5745	0.1099	0.19	Purifying	Segmental
PvLIM3	PvLIM15	0.736	0.1219	0.17	Purifying	Segmental
PvLIM2	PvLIM14	0.5129	0.0486	0.09	Purifying	Segmental

## Sheet: T2 - Protein Homology Modeling
Protein Name	GMQE Value	Sequence Identity	Template Name	Protein Description	Organism
PvLIM17	0.69	100	V7ANY0.1.A	LIM zinc-binding domain-containing protein	Phaseolus vulgaris (Kidney bean) (French bean)
PvLIM5	0.74	97.94	C6TL24.1.A	LIM zinc-binding domain-containing protein	Glycine max (Soybean) (Glycine hispida)
PvLIM2	0.74	93.85	C6SWD0.1.A	LIM zinc-binding domain-containing protein	Glycine max (Soybean) (Glycine hispida)
PvLIM15	0.53	93.6	I1JYY1.1.A	Transcriptional corepressor SEUSS	Glycine max (Soybean) (Glycine hispida)
PvLIM13	0.7	92.16	K7KAN7.1.A	LIM zinc-binding domain-containing protein	Glycine max (Soybean) (Glycine hispida)
PvLIM3	0.53	92.02	I1LXA8.1.A	Transcriptional corepressor SEUSS	Glycine max (Soybean) (Glycine hispida)
PvLIM14	0.74	90.31	I1M8U3.1.A	LIM zinc-binding domain-containing protein	Glycine max (Soybean) (Glycine hispida)
PvLIM6	0.77	89.73	K7LNC0.1.A	LIM zinc-binding domain-containing protein	Glycine max (Soybean) (Glycine hispida)
PvLIM7	0.72	89.22	K7MKS0.1.A	LIM zinc-binding domain-containing protein	Glycine max (Soybean) (Glycine hispida)
PvLIM9	0.55	89.16	I1MQ14.1.A	Transcriptional regulator SLK2	Glycine max (Soybean) (Glycine hispida)
PvLIM10	0.54	88.9	I1MQ14.1.A	Transcriptional regulator SLK2	Glycine max (Soybean) (Glycine hispida)
PvLIM16	0.76	85.79	I1JZX3.1.A	LIM zinc-binding domain-containing protein	Glycine max (Soybean) (Glycine hispida)
PvLIM12	0.74	81.77	C6SWV0.1.A	LIM zinc-binding domain-containing protein	Glycine max (Soybean) (Glycine hispida)
PvLIM8	0.77	79.7	K7LNC0.1.A	LIM zinc-binding domain-containing protein	Glycine max (Soybean) (Glycine hispida)
PvLIM4	0.72	79.41	K7KAN7.1.A	LIM zinc-binding domain-containing protein	Glycine max (Soybean) (Glycine hispida)
PvLIM1	0.75	78.92	A0A803NMV9.1.A	LIM zinc-binding domain-containing protein	Cannabis sativa (Hemp) (Marijuana)
PvLIM11	0.75	77.47	C6SWD0.1.A	LIM zinc-binding domain-containing protein	Glycine max (Soybean) (Glycine hispida)
*Global Model Quality Estimation

## Sheet: T3 - Prot Network Information
Table 3a : Class I Proteins Creating a Network with the Following Proteins
UniProt Accession	Ensemble Gene ID	Interpro Annotation	Description	Pfam Annotation
V7BPJ4_PHAVU	PHAVU_006G046600g	IPR039976	WPP domain-interacting tail-anchored protein	PF04885
V7BRQ3_PHAVU	PHAVU_006G147300g	IPR006969	Stigma-specific protein Stig1	PF04885
V7ADZ3_PHAVU	PHAVU_011G035400g	IPR006969	Stigma-specific protein Stig1	PF04885
V7C9B1_PHAVU	PHAVU_003G146100g	IPR018808	Muniscin C-terminal	PF10291
V7C9M5_PHAVU	PHAVU_003G081100g	IPR028565	Mu homology domain	PF10291
V7AGM0_PHAVU	PHAVU_011G116400g	IPR006969	Muniscin C-terminal	PF04885
V7BKL5_PHAVU	PHAVU_006G047200g	IPR006969	Mu homology domain	PF04885
V7BP07_PHAVU	PHAVU_006G147200g	IPR006969	Muniscin C-terminal	PF04885
V7AU32_PHAVU	PHAVU_009G104300g	IPR006969	Mu homology domain	PF04885
V7CHB4_PHAVU	PHAVU_002G083200g	IPR006969	Muniscin C-terminal	PF04885
Table 3b : Class II Proteins Creating a Network with the Following Proteins
UniProt Accession	Ensemble Gene ID	Interpro Annotation	Interpro Description	Pfam Annotation
V7C9B1_PHAVU	PHAVU_003G146100g	IPR028565	MHD domain-containing protein.	PF04885
V7C6B4_PHAVU	PHAVU_003G057700g	IPR001173; IPR029044; IPR039528	Dolichol-phosphate mannosyltransferase subunit 1; Transfers mannose from GDP-mannose to dolichol monophosphate to form dolichol phosphate mannose (Dol-P-Man) which is the mannosyl donor in pathways leading to N-glycosylation, glycosyl phosphatidylinositol membrane anchoring, and O-mannosylation of proteins.	PF00141
V7C6F3_PHAVU	PHAVU_003G057000g	IPR000823; IPR002016; IPR010255; IPR019793; IPR019794; IPR033905	Peroxidase; Removal of H(2)O(2), oxidation of toxic reductants, biosynthesis and degradation of lignin, suberization, auxin catabolism, response to environmental stresses such as wounding, pathogen attack and oxidative stress.	PF00535
V7C8J4_PHAVU	PHAVU_003G050100g	IPR000922; IPR001944; IPR008979; IPR017853; IPR019801; IPR031330; IPR041392; IPR043159; IPR048913	Beta-galactosidase.	PF01301, PF02140, PF17834, PF21467
V7CVU7_PHAVU	PHAVU_001G135300g	IPR000719; IPR002048; IPR008271; IPR011009; IPR011992; IPR017441; IPR018247; IPR050205	Calcium-dependent protein kinase	PF00069, PF13499
V7AU45_PHAVU	PHAVU_010G153200g	IPR002081; IPR005101; IPR006050; IPR014729; IPR036134; IPR036155		PF00875, PF03441
V7AU32_PHAVU	PHAVU_009G104300g		Photolyase/cryptochrome alpha/beta domain-containing protein.
V7CHB4_PHAVU	PHAVU_002G083200g	IPR039976	WPP domain-interacting tail-anchored protein 2	PF04885
V7BKL5_PHAVU	PHAVU_006G047200g	IPR006969	Stigma-specific STIG1-like protein 1	PF04885
V7BP07_PHAVU	PHAVU_006G147200g	IPR006969	Stigma-specific STIG1-like protein 2	PF04885
Table 3c : Class III Proteins Creating a Network with the Following Proteins
UniProt Accession	Ensemble Gene ID	Interpro Annotation	Interpro Description	Pfam Annotation
V7AKA8_PHAVU	PHAVU_011G167400g	IPR026153	Treslin N-terminal domain-containing protein
Table 3d : Class IV Proteins Creating a Network with the Following Proteins
UniProt Accession	Ensemble Gene ID	Interpro Annotation	Interpro Description	Pfam Annotation
T2DPN9_PHAVU	PHAVU_011G064500g	IPR004000; IPR004001; IPR020902; IPR043129	Actin	PF00022
V7B080_PHAVU	PHAVU_008G011000g	IPR004000; IPR004001; IPR020902; IPR043129	Actin	PF00022
V7BII6_PHAVU	PHAVU_007G260000g	IPR004000; IPR004001; IPR020902; IPR043129	Actin	PF00022
V7BWC9_PHAVU	PHAVU_005G143500g	IPR004000; IPR004001; IPR020902; IPR043129	Actin	PF00022
V7BTT2_PHAVU	PHAVU_006G209900g	IPR004000; IPR004001; IPR020902; IPR043129	Actin	PF00022
V7C0G7_PHAVU	PHAVU_004G001000g	IPR004000; IPR004001; IPR020902; IPR043129	Actin	PF00022
Table 3e : Class V Proteins Creating a Network with the Following Proteins
UniProt Accession	Ensemble Gene ID	Interpro Annotation	Interpro Description	Pfam Annotation
V7B9S3_PHAVU	PHAVU_008G293200g	IPR006564; IPR007527; IPR018289; IPR031052	SWIM-type domain-containing protein.	PF04434; PF10551
V7B065_PHAVU	PHAVU_009G194000g	IPR007854; IPR044976	Fip1 domain-containing protein.	PF05182
V7C9S4_PHAVU	PHAVU_003G157600g	IPR007854; IPR044976	Fip1 domain-containing protein.	PF05182
V7AKX2_PHAVU	PHAVU_011G187200g	IPR004330; IPR006564; IPR007527; IPR018289; IPR031052	SWIM-type domain-containing protein.	PF03101; PF04434; PF10551
V7AMZ3_PHAVU	PHAVU_010G084800g		Transposase-associated domain-containing protein
V7ARJ4_PHAVU	PHAVU_010G080800g	IPR006943; IPR040225	DUF641 domain-containing protein.	PF04859
V7CW78_PHAVU	PHAVU_001G047300g	IPR013935	Trafficking protein particle complex II-specific subunit 120 homolog	PF08626
V7B6X1_PHAVU	PHAVU_008G208300g	IPR004330; IPR006564; IPR007527; IPR018289; IPR031052	SWIM-type domain-containing protein.	PF03101; PF04434; PF10551
V7AXA5_PHAVU	PHAVU_009G168300g
V7BNA1_PHAVU	PHAVU_006G008300g	IPR004330; IPR006564; IPR007527; IPR018289; IPR031052	SWIM-type domain-containing protein.	PF03101; PF04434; PF10551
Table 3f : Class VI Proteins Creating a Network with the Following Proteins
UniProt Accession	Ensemble Gene ID	Interpro Annotation	Interpro Description	Pfam Annotation
V7CQ91_PHAVU	PHAVU_002G245500g	IPR009060; IPR009719	GBF-interacting protein 1 N-terminal domain-containing protein	PF06972
V7CN81_PHAVU	PHAVU_002G252200g	IPR021099; IPR045040	PORR domain-containing protein.	PF11955
V7CRU9_PHAVU	PHAVU_001G028500g		PAS domain-containing protein
V7AQ68_PHAVU	PHAVU_010G041200g
Source: Interpro, Uniprot, pfam

## Sheet: T4 - Functions of Prot Network
Table 4.a: Biological Processes
Column1	Term ID	Term description	Observed gene count	Background gene count	Strength	False discovery rate
Class I	GO:0007160	Cell-matrix adhesion	5	5	3.41	3.49e-12
Class I	GO:0016477	Cell migration	5	7	3.26	3.65e-12
Class I	GO:0007166	Cell surface receptor signaling pathway	5	83	2.19	8.91e-08
Class I	GO:0007165	Signal transduction	7	1772	1	0.00067
Class I	GO:0008360	Regulation of cell shape	3	51	2.18	0.00067
Class I	GO:0007015	Actin filament organization	3	99	1.89	0.0028
Class I	GO:0032502	Developmental process	7	2441	0.86	0.0031
Class I	GO:0050794	Regulation of cellular process	9	5409	0.63	0.0038
Class I	GO:0007163	Establishment or maintenance of cell polarity	2	17	2.48	0.0057
Class I	GO:0007264	Small GTPase mediated signal transduction	2	35	2.16	0.0182
Class I	GO:0030865	Cortical cytoskeleton organization	2	47	2.03	0.0293
Class I	GO:0032956	Regulation of actin cytoskeleton organization	2	49	2.02	0.03
Class II	GO:0016477	Cell migration	2	7	2.86	0.0127
Class II	GO:0007160	Cell-matrix adhesion	2	5	3.01	0.0127
Class IV	GO:0007010	Cytoskeleton organization	6	289	1.92	3.88e-08
Table 4.b: Molecular Functions
Column1	Term ID	Term description	Observed gene count	Background gene count	Strength	False discovery rate
Class I	GO:0050839	Cell adhesion molecule binding	5	5	3.41	1.69e-12
Class I	GO:0005102	Signaling receptor binding	5	88	2.16	1.72e-07
Class I	GO:0005515	Protein binding	10	2588	0.99	3.24e-07
Class I	GO:0044877	Protein-containing complex binding	5	267	1.68	1.91e-05
Class II	GO:0050839	Cell adhesion molecule binding	2	5	1.23	0.0061
Class IV	GO:0005524	ATP binding	6	3082	0.89	0.0236
Class IV	GO:0043167	Ion binding	7	7794	0.56	0.0236
Table 4.C: Cellular Component
Column1	Term ID	Term description	Observed gene count	Background gene count	Strength	False discovery rate
Class IV	GO:0005856	Cytoskeleton	6	466	1.71	1.27e-07

## Sheet: T5 - Functions of Cis Elements
Name	Function	Category
CAT-box	cis-acting regulatory element related to meristem expression	Development
O2-site	cis-acting regulatory element involved in zein metabolism regulation	Development
circadian	cis-acting regulatory element involved in circadian control	Development
GCN4_motif	cis-regulatory element involved in endosperm expression	Development
F-box	redirecting the master transcription factor LEAFY	Development
RY-element	cis-acting regulatory element involved in seed-specific regulation	Development
AT-rich sequence	element for maximal elicitor-mediated activation (2copies)	Development
CCGTCC-box	activation of meristem specific expression	Development
H-box	root-specific expression	Development
Unnamed_1	cis-acting element involved in phytochrome down-regulation expression	Development
HD-Zip 1	element involved in differentiation of the palisade mesophyll cells	Development
Box III	protein binding site	Development
HD-Zip 3	protein binding site	Development
ABRE	cis-acting element involved in the abscisic acid responsiveness	Hormone
ERE	ethylene-responsive element	Hormone
TCA	salicylic-acid responsive element	Hormone
TCA-element	cis-acting element involved in salicylic acid responsiveness	Hormone
CGTCA-motif	cis-acting regulatory element involved in the MeJA-responsiveness	Hormone
TGACG-motif	cis-acting regulatory element involved in the MeJA-responsiveness	Hormone
P-box	gibberellin-responsive element	Hormone
GARE-motif	gibberellin-responsive element	Hormone
ABRE3a	Abscisic acid (ABA)-responsive element	Hormone
ABRE4	Abscisic acid (ABA)-responsive element	Hormone
TGA-element	auxin-responsive element	Hormone
TATC-box	cis-acting element involved in gibberellin-responsiveness	Hormone
AuxRR-core	cis-acting regulatory element involved in auxin responsiveness	Hormone
SARE	cis-acting element involved in salicylic acid responsiveness	Hormone
W box	WRKY Binding Site (involved in plant defense, hormone signaling, and secondary metabolism)	Stress
WUN-motif	wound-responsive element	Stress
ARE	cis-acting regulatory element essential for the anaerobic induction	Stress
MBS	MYB binding site involved in drought-inducibility	Stress
STRE	heat stress responses	Stress
WRE3	heat stress responses	Stress
TC-rich repeats	cis-acting element involved in defense and stress responsiveness	Stress
box S	light stress	Stress
AT-rich element	binding site of AT-rich DNA binding protein (ATBP-1)	Stress
DRE1	dehydration responsive element	Stress
GC-motif	enhancer-like element involved in anoxic specific inducibility	Stress
MBSI	MYB binding site involved in flavonoid biosynthetic genes regulation	Stress
DRE core	dehydration responsive element	Stress
CCAAT-box	MYBHv1 binding site	Stress

## Sheet: T6 - Co-expression Table
Co-expression Table
Column1	PvLIM1	PvLIM2	PvLIM3	PvLIM4	PvLIM5	PvLIM6	PvLIM7	PvLIM8	PvLIM9	PvLIM10	PvLIM11	PvLIM12	PvLIM13	PvLIM14	PvLIM15	PvLIM16	PvLIM17
PvLIM1	1	0.260283	0.0627706	0.141974	-0.0634135	0.107586	0.583881	0.534585	-0.0790758	0.218275	-0.143601	-0.117122	0.512349	-0.160933	-0.059096	-0.265475	-0.145589
PvLIM2	0.260283	1	-0.371228	0.153313	0.722318	-0.470153	0.809655	0.020846	-0.44693	-0.0998262	-0.160925	-0.17754	0.623809	0.251412	-0.464153	-0.304992	-0.164033
PvLIM3	0.0627706	-0.371228	1	0.125764	-0.490345	0.480093	-0.333006	-0.0396249	0.535956	0.255835	-0.0388598	0.00536884	-0.187493	-0.00350294	0.679575	-0.0039795	-0.0257157
PvLIM4	0.141974	0.153313	0.125764	1	-0.187679	0.343074	0.326899	0.166641	-0.0861787	-0.216086	-0.148542	-0.157296	0.656757	0.221794	0.0334957	-0.256271	-0.144271
PvLIM5	-0.0634135	0.722318	-0.490345	-0.187679	1	-0.789275	0.392231	-0.467701	-0.455656	-0.183204	-0.00168032	-0.02673	0.121181	0.181023	-0.530995	-0.0971305	-0.00151649
PvLIM6	0.107586	-0.470153	0.480093	0.343074	-0.789275	1	-0.160501	0.624706	0.483932	0.300845	-0.212441	-0.179165	0.0562149	0.0786268	0.70066	0.0986118	-0.208652
PvLIM7	0.583881	0.809655	-0.333006	0.326899	0.392231	-0.160501	1	0.390958	-0.258665	0.110573	-0.139235	-0.143913	0.785892	0.112152	-0.291198	-0.201657	-0.141708
PvLIM8	0.534585	0.020846	-0.0396249	0.166641	-0.467701	0.624706	0.390958	1	0.100178	0.43041	-0.174826	-0.157728	0.474246	-0.117216	0.231068	-0.139891	-0.1795
PvLIM9	-0.0790758	-0.44693	0.535956	-0.0861787	-0.455656	0.483932	-0.258665	0.100178	1	0.670892	-0.139843	-0.116675	-0.278273	0.00493133	0.699895	0.555157	-0.131535
PvLIM10	0.218275	-0.0998262	0.255835	-0.216086	-0.183204	0.300845	0.110573	0.43041	0.670892	1	-0.0281892	-0.00874604	0.0776515	-0.0466828	0.382165	0.176214	-0.0223545
PvLIM11	-0.143601	-0.160925	-0.0388598	-0.148542	-0.00168032	-0.212441	-0.139235	-0.174826	-0.139843	-0.0281892	1	0.997329	-0.0917235	0.00403995	0.0137425	-0.116177	0.999333
PvLIM12	-0.117122	-0.17754	0.00536884	-0.157296	-0.02673	-0.179165	-0.143913	-0.157728	-0.116675	-0.00874604	0.997329	1	-0.0956567	-0.00449253	0.0536299	-0.111036	0.997763
PvLIM13	0.512349	0.623809	-0.187493	0.656757	0.121181	0.0562149	0.785892	0.474246	-0.278273	0.0776515	-0.0917235	-0.0956567	1	0.186435	-0.24967	-0.455797	-0.0911493
PvLIM14	-0.160933	0.251412	-0.00350294	0.221794	0.181023	0.0786268	0.112152	-0.117216	0.00493133	-0.0466828	0.00403995	-0.00449253	0.186435	1	0.108939	-0.446888	0.0060953
PvLIM15	-0.059096	-0.464153	0.679575	0.0334957	-0.530995	0.70066	-0.291198	0.231068	0.699895	0.382165	0.0137425	0.0536299	-0.24967	0.108939	1	0.306079	0.0207643
PvLIM16	-0.265475	-0.304992	-0.0039795	-0.256271	-0.0971305	0.0986118	-0.201657	-0.139891	0.555157	0.176214	-0.116177	-0.111036	-0.455797	-0.446888	0.306079	1	-0.112538
PvLIM17	-0.145589	-0.164033	-0.0257157	-0.144271	-0.00151649	-0.208652	-0.141708	-0.1795	-0.131535	-0.0223545	0.999333	0.997763	-0.0911493	0.0060953	0.0207643	-0.112538	1

## Sheet: T7- Gene Domain Informations
Group	Gene	NCBI CD Search		Hmmer Search
		Domain Detected		Domain Detected
Group Two	PvLIM1	DA1-like	LIM	LIM (PF00412)
	PvLIM4	DA1-like	LIM	LIM (PF00412)
	PvLIM6	DA1-like	LIM	LIM (PF00412)
	PvLIM8	DA1-like	LIM	LIM (PF00412)
	PvLIM13	DA1-like	LIM	LIM (PF00412)
Group One	PvLIM2	LIM	LIM	LIM (PF00412)
	PvLIM5	LIM	LIM	LIM (PF00412)
	PvLIM7	LIM	LIM	LIM (PF00412)
	PvLIM11	LIM	LIM	LIM (PF00412)
	PvLIM12	LIM	LIM	LIM (PF00412)
	PvLIM14	LIM	LIM	LIM (PF00412)
	PvLIM16	LIM	LIM	LIM (PF00412)
	PvLIM17	LIM	LIM	LIM (PF00412)
Group Three	PvLIM3	LIM_bind		LIM_bind (PF01803)
	PvLIM9	LIM_bind		LIM_bind (PF01803)
	PvLIM10	LIM_bind		LIM_bind (PF01803)
	PvLIM15	LIM_bind		LIM_bind (PF01803)

## Sheet: T8 - Annotated Function
GO ID	Role	Category of Function
GO:0005515	Protein amino acid binding, glycoprotein binding	Molecular Function
GO:0005856	Cytoskeleton	Cellular Component
GO:0046872	Metal ion binding	Molecular Function
GO:0051015	F-actin fillament binding, actin cross-linking activity	Molecular Function
GO:0051017	Actin filament bundle assembly, actin cable assembly, actin cable formation	Biological Process
Source: https://www.ebi.ac.uk/QuickGO/term/GO:0051017

## Sheet: T9 - Motif Information
Motif No.	Motif Sequence	No. of AA*	Sites	llr*	E value	Description (InterPro)
MOTIF04	VDLLTABGLVYHKACFRCHHC	21	17	691	8.1e-131	None predicted
MOTIF01	JTLSNYSSFEGVLYCKPHFDZLFKPTGSLCKNFEPT	36	13	951	1.1e-176	None predicted
MOTIF02	THGGCVISPSNYIAHEGKLYCKHHHIQLFKEKGNYSQL	38	8	741	3.4e-137	None predicted
MOTIF05	EZNRTPSKVSSMFSGTREKCAVCKKTVYPLEKVTVEGTPYHKSCFKC	47	8	876	1.2e-157	None predicted
MOTIF06	EFYEGLNMRIEQQIPMLLVERQALNEAIVGEKNGHHHLPETRGLCLSEEQ	50	7	789	6.1e-113	Protein DA1-like (IPR045218)
MOTIF03	AILVLYGLPRLLTGSILAHEMMHAWLRLKGYRNLSPEVEEGICQVLAHMW	50	5	703	1.9e-132	Protein DA1-like (IPR045218)
MOTIF07	EYRAHPFWLQKYCPSHEYDGTPRCCSCERMESRDAKYLLLEDGRKLCLEC	50	5	673	4e-117	Protein DA1-like (IPR045218)
MOTIF09	SSKKGKRSHFEKKLGEFFKHQIESDSSPAYGDGFRAGNQAVLKYGLKRTL	50	5	629	3.2e-90	Protein DA1-like (IPR045218)
MOTIF08	GEPGVCARRLTQYLYQQRQRPEDNNIEYWRKFVAEYYAPRAKKKWCLSLY	50	4	561	4.2e-87	LIM-domain binding protein/SEUSS (IPR029005)
MOTIF10	DVWQCDICGRKPGRGFEATYEVLPRLFEIKYGGGVJDELLYLDLPREYRF	50	4	543	8.2e-77	LIM-domain binding protein/SEUSS (IPR029005)
* No. of AA - Number of amino acids, Ilr - Incomplete (data) Likelihood Ratio

## Sheet: F1 - Basic Gene Model
Figure 1 : Basic gene model of three identified groups of PvLIM genes. The image is not to scale

[truncated: 1 more sheets: F2 - Prot Homology Superpose]
